# Supplementary material for: Dissection of Root Transcriptional Responses to Low pH, Aluminum Toxicity and Iron Excess Under Pi-Limiting Conditions in Arabidopsis Wild-Type and stop1 Seedlings
Source: Front Plant Sci. 2020 Sep 29;11:01200. doi: 10.3389/fpls.2020.01200 (PMC7550639; doi:10.3389/fpls.2020.01200)
Supplement: Supplementary file 2 [file Table_1.xlsx]

## Sheet: Index
Index
0. Libraries description.
1. Differentially Expressed Genes (DEG) in response to each of the tested treatments (using wild-type +Pi_pH6 as control)
2.Upregulated subset from the dissection of transcriptional responses.
3.Downregulated subsets from the dissection of transcriptional responses.
4. Gene Ontology analysis of the Al response from Figure 4.
5. Gene Ontology analysis of the acidic pH response from Figure 4.
6. Gene Ontology analysis of the low Pi response from Figure 4.
7. Gene names, description and logFC of the STOP1-targets.
8. Calculation of Biological Coefficient of Variation for Housekeep genes.

## Sheet: 0.Libraries
Library Identifier (Condition)	Genotype	Biological Replicate	Library Size (reads)	Alligment Percentage to TAIR10_46
+Pi_pH6	wild-type	1	21353110	0.976
+Pi_pH6	wild-type	2	22443987	0.9668
+Pi_pH6	stop1	1	20484746	0.9725
+Pi_pH6	stop1	2	22428012	0.9746
-Pi_pH6	wild-type	1	34289839	0.9723
-Pi_pH6	wild-type	2	21095079	0.9436
-Pi_pH6	stop1	1	22089678	0.9771
-Pi_pH6	stop1	2	31091349	0.9674
+Pi_pH5	wild-type	1	20400358	0.9711
+Pi_pH5	wild-type	2	31271110	0.9731
+Pi_pH5	stop1	1	19762858	0.9734
+Pi_pH5	stop1	2	22470782	0.9704
-Pi_pH5	wild-type	1	23251855	0.9732
-Pi_pH5	wild-type	2	26441716	0.9646
-Pi_pH5	stop1	1	23535929	0.9725
-Pi_pH5	stop1	2	24286435	0.9718
+Al	wild-type	1	21420353	0.9756
+Al	wild-type	2	24037088	0.9759
+Al	stop1	1	23322123	0.9721
+Al	stop1	2	22139210	0.9754
++Fe	wild-type	1	24706348	0.9547
++Fe	wild-type	2	26045322	0.9404
++Fe	stop1	1	26676668	0.975
++Fe	stop1	2	21210650	0.9661

## Sheet: 1.DEG
wild-type (-Pi_ph6/+Pi_pH6)					wild-type (+Pi_ph5/+Pi_pH6)					wild-type (-Pi_ph5/+Pi_pH6)					wild-type (+Al/+Pi_pH6)					wild-type (++Fe/+Pi_pH6)					stop1 (+Pi_ph6/+Pi_pH6_wild-type)					stop1 (-Pi_ph6/+Pi_pH6_wild-type)					stop1 (+Pi_ph5/+Pi_pH6_wild-type)					stop1 (-Pi_ph5/+Pi_pH6_wild-type)					stop1 (+Al/+Pi_pH6_wild-type)
atID	logFC	P-value	FDR		atID	logFC	P-value	FDR		atID	logFC	P-value	FDR		atID	logFC	P-value	FDR		atID	logFC	P-value	FDR		atID	logFC	P-value	FDR		atID	logFC	P-value	FDR		atID	logFC	P-value	FDR		atID	logFC	P-value	FDR		atID	logFC	P-value	FDR
AT1G20860	6.3079	7.12768e-06	0.0034705		AT2G05100	5.15696	0.000207856	0.0440726		AT3G05727	6.84965	0.000626673	0.0314876		AT1G26390	9.79982	2.25946e-21	7.8315e-19		AT1G26390	13.023	2.97897e-42	4.35142e-39		AT2G37770	5.91598	0.000181472	0.0233403		AT1G20860	7.76305	1.53205e-10	5.69645e-08		AT3G30720	4.76748	5.75108e-07	0.000356393		AT4G10250	9.53814	0.00071892	0.0227743		AT1G26390	13.6864	9.54931e-47	3.98538e-44
AT2G08820	6.17179	1.07074e-08	9.95299e-06		AT5G52390	4.3284	3.64794e-05	0.0155417		AT5G07570	5.02829	1.18139e-09	4.8319e-07		AT4G10250	9.61957	0.000666572	0.0104615		AT4G31970	11.7294	2.18835e-13	1.68358e-11		AT1G26390	5.82693	0.000111183	0.0169942		AT2G08820	7.0576	4.84399e-11	1.98119e-08		AT4G04223	4.2116	1.48612e-15	2.33778e-12		AT4G27670	8.59896	0.00202859	0.0478486		AT4G31970	12.1317	4.11008e-14	1.03639e-12
AT3G09922	5.02661	7.68572e-21	2.24533e-17		AT1G23730	3.66742	2.10521e-07	0.000329791		AT5G52390	4.5118	1.35458e-05	0.00156041		AT4G27670	9.19288	0.00119341	0.0166588		AT2G30770	9.80294	2.0247e-23	6.89468e-21		AT3G30720	4.80765	4.40005e-07	0.000187461		AT3G25240	6.66177	4.71966e-06	0.000691281		AT4G13420	4.04199	8.93672e-22	3.04593e-18		AT1G55230	6.7355	5.28398e-05	0.00292838		AT4G19970	11.2389	3.27912e-21	1.85756e-19
AT5G20150	4.79406	5.638e-37	3.84324e-33		AT5G07570	3.46482	0.000134167	0.0347954		AT1G60830	3.92035	3.29544e-07	6.87671e-05		AT3G16525	9.17964	3.85629e-14	6.62698e-12		AT1G79680	9.67739	2.43892e-17	3.5882e-15		AT4G13420	4.07	4.6728e-22	9.55589e-19		AT3G09922	6.03025	1.50954e-27	2.205e-24		AT1G23730	3.57858	3.78288e-07	0.00024175		AT5G66780	6.43469	0.00121446	0.0330262		AT2G30750	10.7885	4.42016e-44	1.55849e-41
AT3G17790	4.75312	3.3439e-40	3.41913e-36		AT5G48850	2.79337	0.000168502	0.0381796		AT1G23730	3.57718	3.78908e-07	7.67195e-05		AT4G31970	8.38731	1.66332e-07	8.04133e-06		AT1G67980	9.40282	6.05051e-09	1.97027e-07		AT4G04223	3.73674	1.5237e-12	1.73109e-09		AT1G08165	5.35974	1.0782e-13	6.68156e-11		AT2G43890	3.0241	9.61938e-07	0.000546434		AT1G26390	6.00381	3.6115e-05	0.00218507		AT5G07310	10.5687	1.91657e-16	6.40421e-15
AT1G08165	4.44376	4.11178e-10	4.67144e-07		AT3G08940	2.40626	8.91176e-05	0.0284759		AT5G07560	3.29899	5.29225e-05	0.00487506		AT4G13420	8.18176	5.30247e-79	3.61452e-75		AT1G26410	9.06633	3.42892e-84	3.50607e-80		AT1G76470	3.37715	7.1249e-12	6.33496e-09		AT5G20150	5.24437	2.72989e-42	7.97518e-39		AT1G26380	3.01855	3.65149e-05	0.0128746		AT2G37770	5.98707	0.000116818	0.00545756		AT3G60120	10.4429	1.63886e-12	3.30195e-11
AT5G20790	3.80194	2.48748e-17	5.65211e-14		AT3G49580	2.34578	6.96679e-05	0.0239856		AT3G17790	3.1811	3.25315e-20	1.33054e-16		AT3G05727	8.13008	5.00651e-05	0.00119887		AT2G30750	8.99568	3.40569e-35	2.48737e-32		AT5G17170	3.03648	3.67149e-05	0.00758404		AT3G17790	5.06786	1.37967e-44	4.70239e-41		AT2G41810	2.6283	9.02189e-05	0.0283843		AT2G04050	5.85498	0.000229622	0.00929856		AT1G26380	10.3073	9.75823e-44	3.3823e-41
AT1G17710	3.65321	7.17546e-07	0.000431583		AT5G03985	2.11858	0.000160389	0.0373693		AT5G20150	3.13432	7.37101e-19	2.51229e-15		AT2G30770	7.99228	1.86689e-16	4.06147e-14		AT3G55790	8.9679	1.02524e-12	6.85172e-11		AT5G39130	3.01374	9.28729e-06	0.002675		AT3G30720	4.79705	3.26371e-07	6.95238e-05		AT4G22600	2.59087	6.9458e-05	0.022194		AT1G53540	5.41203	0.000290934	0.0112682		AT1G26410	10.2286	1.37077e-107	2.80323e-103
AT5G43370	3.59506	5.10264e-19	1.30436e-15		AT5G52320	1.90318	0.000136533	0.0347954		AT5G06865	3.04902	6.95791e-05	0.0057607		AT5G07570	7.97815	7.26183e-24	3.80781e-21		AT1G26380	8.93582	1.69686e-35	1.33464e-32		AT2G01610	2.99078	0.000331528	0.0362553		AT2G30540	4.44358	1.51984e-07	3.5725e-05		AT5G65070	2.55425	2.43275e-11	2.76387e-08		AT1G05680	5.08158	0.000168474	0.0073304		AT1G79680	9.9686	1.23117e-18	5.37979e-17
AT5G53048	3.59149	1.64442e-11	2.5868e-08		AT5G50335	1.88146	0.00023387	0.0459869		AT5G03985	2.88258	7.01082e-08	1.77002e-05		AT2G30750	7.88454	1.04873e-29	9.7484e-27		AT1G80165	8.22611	3.7166e-11	1.82265e-09		AT1G23730	2.63093	0.000121565	0.0178849		AT5G20790	4.36643	1.86935e-21	1.82039e-18		AT2G30750	2.48014	1.78131e-05	0.00743422		AT3G30720	5.04439	4.83359e-08	8.74752e-06		AT5G66780	9.95294	7.81929e-07	6.78075e-06
AT3G47420	3.50986	1.68311e-27	8.60488e-24		AT5G18910	1.79708	3.55873e-05	0.0154842		AT4G13420	2.75181	4.40416e-10	1.83806e-07		AT5G46810	7.8809	4.39444e-11	4.93771e-09		AT4G19970	7.82785	3.56249e-09	1.20768e-07		AT5G65070	2.47934	1.06312e-10	7.76458e-08		AT5G43370	4.08081	1.10418e-23	1.25447e-20		AT5G10140	2.23238	8.00311e-06	0.0034822		AT5G06760	4.99638	2.32208e-12	1.05526e-09		AT2G30770	9.91008	7.71428e-24	5.6952e-22
AT4G01060	3.47786	1.16512e-06	0.000663179		AT3G49570	1.63903	0.000223339	0.045313		AT5G52320	2.56325	1.01025e-07	2.40228e-05		AT2G34990	7.80968	7.78218e-10	6.44314e-08		AT3G16525	7.7543	3.12638e-09	1.07093e-07		AT2G29120	2.44972	7.39073e-05	0.0131426		AT4G04223	4.05958	1.22214e-14	8.0622e-12		AT5G50335	2.03715	6.90286e-05	0.022194		AT3G46230	4.95632	0.000428769	0.0150918		AT1G55230	9.75165	4.58328e-10	6.69008e-09
AT2G30540	3.29872	0.000159661	0.0435341		AT3G05400	1.59317	0.000259555	0.0491473		AT1G44130	2.51591	0.000100326	0.00765679		AT1G13490	7.69485	7.12171e-10	5.94445e-08		AT5G44990	7.48673	1.4748e-16	1.94578e-14		AT3G29670	2.34094	0.000391821	0.0408813		AT1G17710	4.04422	3.31275e-08	8.68534e-06		AT5G28510	1.85815	2.33922e-06	0.00122659		AT2G08820	4.94852	9.25598e-06	0.000772591		AT2G01379	9.56144	6.45581e-13	1.37809e-11
AT3G02040	3.13193	1.48198e-47	3.03065e-43		AT3G16530	1.58206	0.000160931	0.0373693		AT1G63390	2.4549	0.000634543	0.0317271		AT5G66780	7.68404	0.000100126	0.00216676		AT2G01379	7.46769	2.02184e-07	4.71994e-06		AT1G57835	2.32836	3.32904e-05	0.00709155		AT4G01060	3.98337	2.99894e-08	7.96471e-06		AT3G52780	1.81487	2.13243e-05	0.00855062		AT5G52390	4.67873	4.94202e-06	0.000443265		AT3G25240	9.53146	2.3618e-14	6.15271e-13
AT5G03545	2.9157	4.61366e-23	1.57249e-19		AT2G20520	1.52451	9.91983e-06	0.00614729		AT2G43510	2.45142	9.41139e-08	2.31647e-05		AT1G04517	7.65136	2.65554e-10	2.44621e-08		AT1G04517	7.36956	3.07889e-09	1.05999e-07		AT2G39400	2.15747	0.000215966	0.0262887		AT3G47420	3.8851	2.43006e-32	6.21184e-29		AT3G44290	1.69616	3.48237e-06	0.00165615		AT1G08803	4.65977	0.000829764	0.0254785		AT5G40990	9.26272	1.47439e-10	2.33731e-09
AT2G45130	2.52557	3.92147e-05	0.0140692		AT4G01830	1.52024	3.75379e-05	0.0156663		AT3G29670	2.39435	0.00025769	0.0163151		AT1G51330	7.58822	7.51522e-10	6.24741e-08		AT2G43510	7.27452	9.72548e-40	1.32591e-36		AT2G19410	2.13178	8.03452e-05	0.0140432		AT2G01610	3.81866	5.07917e-06	0.000731471		AT4G04840	1.45704	3.30137e-09	3.06877e-06		AT3G54520	4.19408	0.000413291	0.0147783		AT5G52390	9.25621	8.56591e-24	6.2786e-22
AT1G73010	2.45319	1.7188e-16	3.51494e-13		AT3G43930	1.36573	0.000220594	0.045313		AT1G76470	2.37293	2.64782e-06	0.000410212		AT5G38910	7.58223	3.33606e-34	4.87303e-31		AT5G44567	7.27067	1.21796e-07	2.99366e-06		AT2G23010	2.12302	7.50002e-05	0.013222		AT5G53048	3.74122	2.17427e-12	1.05866e-09		AT4G02330	1.36523	1.2874e-05	0.00548484		AT1G23730	4.09219	1.19536e-08	2.57317e-06		AT5G44990	9.24539	1.16269e-24	9.36103e-23
AT5G03985	2.42364	9.00009e-06	0.00409004		AT3G17600	1.32806	5.25113e-05	0.019176		AT1G51840	2.33512	1.16775e-13	1.03828e-10		AT5G61160	7.45526	0.000170142	0.00342124		AT5G38910	6.98394	8.62698e-30	4.64268e-27		AT2G30750	2.1089	0.000254081	0.0298618		AT5G03545	3.52054	2.63513e-31	5.9876e-28		AT5G26270	1.29584	2.79164e-06	0.00135926		AT1G71140	4.00896	1.54769e-11	6.5938e-09		AT5G44567	9.13606	1.57206e-13	3.66994e-12
AT2G38940	2.32768	6.43144e-24	2.63046e-20		AT1G74830	1.30896	1.62348e-06	0.00195295		AT3G47420	2.32999	5.34333e-14	5.20339e-11		AT4G05540	7.05645	9.52805e-08	4.95798e-06		AT2G02930	6.9367	1.76203e-10	7.63422e-09		AT3G25020	2.08297	3.62016e-05	0.00755432		AT3G02040	3.44591	5.51024e-56	3.75615e-52		AT5G50800	1.2528	2.66069e-06	0.0013271		AT2G38340	3.98906	6.78286e-05	0.00356579		AT1G54870	9.12811	3.06091e-15	8.79152e-14
AT4G31248	1.86426	1.60154e-06	0.000885176		AT5G24570	1.30353	0.000209054	0.0440726		AT4G28040	2.2855	6.34913e-08	1.66461e-05		AT1G67980	7.04322	2.83423e-05	0.000730168		AT1G08763	6.93486	5.87296e-07	1.25106e-05		AT4G14060	1.91201	0.000351679	0.037673		AT2G45130	2.76382	6.8496e-06	0.000933829		AT2G39980	1.18592	3.50847e-07	0.000239161		AT4G13420	3.97496	3.58312e-21	5.23391e-18		AT5G06760	9.08018	7.13517e-30	8.58319e-28
AT4G00770	1.806	1.49258e-07	0.000105253		AT3G20460	1.29434	1.82479e-06	0.00207317		AT1G08430	2.2681	1.19572e-17	2.71694e-14		AT4G25200	7.00201	0.00455161	0.0470579		AT2G34990	6.84011	6.953e-07	1.46285e-05		AT4G04840	1.89039	1.50948e-14	2.05793e-11		AT1G73010	2.70436	1.5468e-19	1.26528e-16		AT3G56210	1.10957	6.41772e-11	6.9075e-08		AT1G08165	3.85421	5.83818e-08	1.02043e-05		AT4G18990	9.05478	9.29199e-13	1.95294e-11
AT4G03960	1.55696	1.05506e-10	1.3485e-07		AT3G49960	1.26267	4.14599e-08	0.000105982		AT3G16530	2.20914	1.75863e-07	3.95209e-05		AT1G79680	6.75424	1.20963e-06	4.58941e-05		AT4G18990	6.79083	2.66411e-06	4.91262e-05		AT5G10140	1.87653	0.00020936	0.0258757		AT2G38940	2.69192	1.14416e-30	2.33981e-27		AT2G41480	1.01697	2.67463e-05	0.00994477		AT4G04223	3.83836	3.18057e-13	1.80674e-10		AT1G71140	8.90981	5.24409e-40	1.39275e-37
AT3G05630	1.55041	3.76968e-10	4.5347e-07		AT5G25460	1.21094	1.83515e-14	1.87645e-10		AT4G30270	2.12083	0.000926782	0.0415629		AT2G37770	6.71139	4.20401e-06	0.000135817		AT2G23270	6.73531	1.40196e-14	1.3335e-12		AT3G56620	1.81427	7.06957e-05	0.0126818		AT5G65070	2.66536	1.84514e-12	9.28653e-10		AT2G15220	0.999539	1.10639e-06	0.000611506		AT3G46080	3.77089	5.06813e-06	0.000452591		AT3G55677	8.90473	6.20709e-15	1.71534e-13
AT3G09875	1.42589	0.000100436	0.0302047		AT3G60280	1.20404	1.50309e-05	0.00830243		AT2G11215	2.06177	0.00016596	0.0115047		AT5G44990	6.70378	3.32715e-13	5.15456e-11		AT2G35980	6.71993	4.98317e-35	3.39686e-32		AT1G26230	1.76777	0.000112187	0.0169942		AT4G13420	2.56665	7.20013e-09	2.07384e-06		AT4G20000	0.970611	0.000119312	0.0348562		AT4G37770	3.59779	0.000781205	0.0242423		AT1G04517	8.90078	3.52859e-16	1.14539e-14
AT4G30110	1.33471	4.92693e-09	5.03779e-06		AT5G22410	1.20084	9.89161e-06	0.00614729		AT4G23700	2.04658	2.89487e-05	0.00297488		AT1G26380	6.6004	8.07814e-22	3.17688e-19		AT5G40990	6.69319	1.0416e-06	2.10899e-05		AT5G53700	1.75337	0.000205045	0.025725		AT4G12485	2.55007	0.000291822	0.0196308		AT5G37770	0.754763	4.14215e-05	0.0141178		AT3G17790	3.49401	7.66253e-24	1.56699e-20		AT5G65100	8.65995	3.38202e-12	6.54326e-11
AT4G23000	1.31119	8.45076e-05	0.0261845		AT5G04960	1.1734	2.80376e-06	0.00273033		AT1G71140	2.00031	0.00108943	0.0468041		AT1G26410	6.44074	4.38341e-37	9.96009e-34		AT1G55230	6.67378	6.46335e-05	0.000803705		AT5G14650	1.70092	0.000377963	0.0400484		AT1G49200	2.53913	0.000163548	0.0125264		AT2G43290	0.674535	0.000111993	0.0336804		AT2G02010	3.46258	0.000994189	0.0289486		AT3G23123	8.58465	2.77586e-08	3.0751e-07
AT4G33030	1.3098	3.96458e-14	6.75631e-11		AT1G34510	1.16241	9.84808e-05	0.0291874		AT3G01970	1.89764	1.1223e-05	0.00135805		AT1G21850	6.38225	1.05151e-05	0.000308513		AT2G39400	6.48986	4.25419e-29	2.07139e-26		AT3G25795	1.68918	6.79691e-05	0.0123006		AT1G69230	2.48515	3.97665e-05	0.00404589		AT5G64680	-0.586447	0.00015734	0.0440769		AT1G15520	3.46067	0.001566	0.0397823		AT5G52400	8.46966	3.65649e-11	6.28892e-10
AT3G52190	1.30046	2.31303e-16	4.30014e-13		AT3G15700	1.14156	6.44332e-05	0.0227182		AT1G76210	1.88955	0.00047137	0.0257054		AT1G70830	6.34183	4.7722e-07	2.07201e-05		AT5G52390	6.44272	7.79618e-12	4.368e-10		AT3G52780	1.68428	9.436e-05	0.0154373		AT5G25340	2.44544	0.000122246	0.0101206		AT5G18170	-0.637321	3.89423e-05	0.0134978		AT4G11393	3.42054	4.99908e-05	0.00281629		AT5G19880	8.34872	8.98944e-34	1.47067e-31
AT5G41080	1.27005	6.91402e-07	0.00042846		AT1G51840	1.13621	0.000249788	0.0481902		AT2G29000	1.87699	1.50273e-05	0.00170727		AT5G06760	6.29997	9.82456e-18	2.5114e-15		AT3G24510	6.30043	0.000163413	0.00176908		AT4G37409	1.56381	1.95439e-08	1.05177e-05		AT3G15635	2.43845	0.000137323	0.0110561		AT1G05000	-0.683719	0.000140465	0.0398959		AT2G43510	3.36693	8.82183e-13	4.51016e-10		AT4G08550	8.34197	1.94491e-13	4.49925e-12
AT5G43350	1.25267	7.31715e-11	9.97572e-08		AT5G57530	1.11949	8.3842e-05	0.0276543		AT1G69480	1.84563	5.32752e-07	0.00010376		AT5G07310	6.25789	5.30353e-05	0.00125675		AT1G13490	6.163	2.27484e-05	0.000326003		AT3G44290	1.46023	8.83738e-05	0.0149312		AT1G15040	2.36945	0.000105891	0.00906059		AT5G24030	-0.70778	2.55474e-05	0.00985743		AT1G05560	3.36368	0.000797415	0.0246331		AT3G24510	8.27511	8.95084e-08	9.21675e-07
AT4G15540	1.18265	1.01976e-07	7.4479e-05		AT4G16370	1.11496	5.31441e-06	0.00402518		AT2G26740	1.83424	0.000175396	0.0120364		AT5G17860	6.2064	1.92655e-09	1.50374e-07		AT2G43000	6.16159	4.57325e-55	1.87046e-51		AT5G47600	1.43951	0.000231236	0.0276537		AT2G34925	2.27589	0.000644444	0.036608		AT1G48500	-0.742061	6.31891e-05	0.0208422		AT5G67060	3.354	1.82134e-06	0.000197071		AT3G47480	8.2493	5.04863e-18	2.01649e-16
AT2G14960	1.18227	8.48912e-08	6.42973e-05		AT5G57540	1.11407	5.60116e-05	0.0200954		AT5G25460	1.79687	2.96552e-29	6.06449e-25		AT5G07572	6.15813	1.0499e-10	1.07352e-08		AT1G71140	6.14711	2.89316e-23	9.54275e-21		AT2G41510	1.36088	3.3269e-05	0.00709155		AT5G10140	2.26813	4.73248e-06	0.000691281		AT5G01720	-0.792495	3.08106e-05	0.011054		AT3G60140	3.35053	0.00028425	0.0111572		AT5G17970	8.24835	2.10227e-12	4.17392e-11
AT1G05000	1.16053	5.62833e-11	8.22138e-08		AT1G52660	1.10824	5.53493e-06	0.00404247		AT3G48580	1.7163	0.00114039	0.0487886		AT3G25240	6.02504	0.000101415	0.00219232		AT3G60120	6.07766	0.000280439	0.00277186		AT4G15550	1.35772	1.74628e-07	7.76336e-05		AT5G17340	2.25883	0.000195091	0.0144029		AT4G10550	-0.795155	0.000118435	0.0348562		AT1G60830	3.28706	3.99799e-05	0.00234266		AT1G08763	8.14692	1.28625e-10	2.05498e-09
AT4G25160	1.1352	5.05969e-06	0.00258677		AT1G62422	1.09188	0.000169895	0.0381796		AT4G01830	1.7122	3.5196e-06	0.000525371		AT1G54870	5.94411	8.07262e-05	0.00179636		AT3G23123	6.06962	0.000352768	0.00334917		AT2G01990	1.3359	1.2951e-05	0.0035313		AT1G10640	2.24847	1.18514e-06	0.00021448		AT2G39380	-0.815151	9.63742e-05	0.0298614		AT5G20150	3.24912	5.301e-20	7.22704e-17		AT1G21850	8.01451	1.51856e-10	2.39619e-09
AT5G62280	1.1052	2.58097e-05	0.0101502		AT3G29780	1.07333	0.000104613	0.0305619		AT1G61550	1.7113	0.000598119	0.0304267		AT3G60120	5.92381	0.000460405	0.00769851		AT5G06760	5.96049	2.66253e-16	3.38191e-14		AT5G50800	1.31674	8.04688e-07	0.000316459		AT3G29670	2.18567	0.000868225	0.0468475		AT5G25460	-0.822411	2.95351e-07	0.000208274		AT1G44130	3.13069	9.58077e-07	0.000110693		AT5G05340	8.00548	5.61209e-13	1.21704e-11
AT5G47740	1.07024	0.000143817	0.0402885		AT5G61650	1.06384	0.000225724	0.045313		AT5G03545	1.67245	3.25144e-09	1.14641e-06		AT1G64710	5.89353	0.000797937	0.0120605		AT1G51920	5.9114	9.69034e-08	2.44138e-06		AT5G24570	1.31024	0.000211307	0.0258757		AT3G59480	2.16794	2.84962e-05	0.00311629		AT2G45220	-0.887936	2.66989e-05	0.00994477		AT1G07985	3.10597	0.000349591	0.0130884		AT1G17710	7.97103	6.01971e-26	5.42304e-24
AT5G54490	1.05879	8.64345e-05	0.0263819		AT2G46860	1.05671	0.000190427	0.0418734		AT3G02040	1.64943	2.99107e-15	3.39819e-12		AT5G44567	5.85481	0.000180267	0.00360357		AT1G68620	5.90502	1.21445e-33	8.01146e-31		AT3G56080	1.28759	0.000137702	0.0195556		AT1G61810	2.12226	0.000149935	0.0117522		AT5G49350	-1.13461	7.73644e-06	0.00343935		AT3G09922	3.10017	1.95441e-09	5.01073e-07		AT1G13490	7.95769	7.03948e-11	1.16188e-09
AT3G19970	1.04478	5.72642e-08	4.50405e-05		AT5G43230	1.0365	0.000211204	0.0440726		AT2G03360	1.64246	0.000508419	0.0272891		AT3G16530	5.80075	2.24475e-33	3.06035e-30		AT3G55970	5.89721	5.25662e-09	1.72549e-07		AT5G26270	1.2766	3.9352e-06	0.00127738		AT5G50130	2.08806	0.000586493	0.0337853		AT4G09760	-1.14039	5.27145e-05	0.0176723		AT5G42235	3.09936	9.5514e-06	0.000789907		AT4G05540	7.92024	8.50882e-11	1.39316e-09
AT2G26660	1.03911	1.78708e-08	1.52274e-05		AT1G48930	1.00521	4.66899e-06	0.00381924		AT1G14520	1.63913	0.000163704	0.0114258		AT1G71140	5.79193	3.42136e-21	1.1285e-18		AT4G04990	5.72053	7.85337e-73	5.35338e-69		AT1G58340	1.23271	1.26402e-07	5.87483e-05		AT1G54095	2.01221	1.1478e-06	0.000209937		AT3G09220	-1.14129	2.87659e-05	0.0105047		AT3G22910	3.09583	3.17101e-05	0.0019831		AT1G67980	7.9181	1.45873e-06	1.2048e-05
AT4G12090	1.00554	7.02868e-06	0.0034705		AT5G61350	1.00435	2.44013e-05	0.0116048		AT4G38420	1.63377	0.000403847	0.0231985		AT3G51895	5.7772	1.7361e-11	2.13874e-09		AT5G36970	5.69826	4.95401e-13	3.48143e-11		AT1G67110	1.18042	1.9818e-05	0.00488287		AT3G09145	1.99732	0.000287742	0.0194202		AT1G80240	-1.15269	4.65866e-08	3.81079e-05		AT4G39360	3.05537	9.65605e-05	0.00472407		AT2G23270	7.9131	2.89876e-19	1.37221e-17
AT5G44130	0.923874	0.000184044	0.0482527		AT4G22080	1.0028	2.96498e-05	0.0131812		AT3G61280	1.56233	0.000910425	0.0411875		AT2G04050	5.73221	0.00029397	0.00532479		AT3G19615	5.68873	7.17668e-09	2.3076e-07		AT3G05620	1.17578	0.000255562	0.0298642		AT1G64625	1.92803	0.000515595	0.0300396		AT3G46280	-1.18014	2.74989e-09	2.67787e-06		AT3G28740	3.01339	4.92637e-05	0.0027907		AT2G35980	7.89645	1.26392e-43	4.30787e-41
AT4G35750	0.874792	9.47946e-06	0.00412457		AT1G12950	0.995662	8.13481e-07	0.00103973		AT2G41380	1.54977	3.1275e-10	1.33245e-07		AT2G08820	5.62723	2.63511e-07	1.21919e-05		AT3G48850	5.63203	2.57617e-18	4.54161e-16		AT2G02120	1.15926	0.000285655	0.0322743		AT1G09363	1.92205	0.000252122	0.0175467		AT5G35940	-1.19663	2.01284e-06	0.00108323		AT1G26380	2.99263	3.79509e-05	0.00226929		AT2G02930	7.83641	1.98538e-12	3.94951e-11
AT5G01220	0.867283	0.000118746	0.0346907		AT3G23870	0.994172	4.87109e-05	0.018447		AT5G06860	1.54458	6.59489e-06	0.000899104		AT5G03985	5.60045	6.37397e-29	5.43115e-26		AT2G23830	5.6146	4.56162e-11	2.2158e-09		AT1G64110	1.14988	0.000153152	0.0208797		AT4G23700	1.84407	0.00016059	0.0123461		AT1G11460	-1.24198	0.000111811	0.0336804		AT2G23830	2.99215	0.00208587	0.0489129		AT4G27670	7.81002	0.00410611	0.0148593
AT3G60550	0.813586	3.70081e-05	0.0138581		AT3G10710	0.993226	4.38485e-05	0.0169189		AT2G38940	1.51451	1.90123e-11	1.08e-08		AT5G52390	5.59575	8.91097e-09	5.91654e-07		AT2G38240	5.61395	1.94331e-05	0.000284269		AT3G45070	1.14106	0.000145013	0.0201736		AT4G04840	1.78139	3.28868e-13	1.81766e-10		AT4G00910	-1.34808	1.43832e-07	0.000108939		AT4G23700	2.98672	1.46048e-09	3.92984e-07		AT4G37290	7.76522	6.31007e-15	1.73675e-13
AT3G02870	0.797381	9.44181e-06	0.00412457		AT2G44110	0.967503	2.06434e-05	0.0100513		AT3G49960	1.50819	7.33312e-11	3.48749e-08		AT5G55150	5.59368	0.00344801	0.0379299		AT2G29350	5.60432	1.51727e-11	7.99697e-10		AT5G38005	1.02417	2.14815e-05	0.00522972		AT5G04230	1.76849	0.000445148	0.0263101		AT4G30670	-1.41261	1.3475e-07	0.000105986		AT2G29500	2.95357	1.14881e-05	0.00090012		AT4G10250	7.75242	0.00377313	0.0138479
AT5G25460	0.792664	4.5858e-07	0.000302515		AT1G18420	0.965715	7.05835e-05	0.0239856		AT4G31248	1.50302	0.000152562	0.0107213		AT1G08430	5.53306	7.71986e-80	7.89356e-76		AT1G14540	5.59231	1.5637e-13	1.25402e-11		AT1G74830	1.01893	0.000222248	0.0268933		AT5G57785	1.76209	0.000406526	0.0251162		AT5G02480	-1.41441	3.34171e-16	5.69483e-13		AT3G47480	2.93692	0.00123174	0.0333641		AT5G36970	7.68225	5.42855e-22	3.27475e-20
AT1G70900	0.785034	0.000114898	0.034053		AT4G00680	0.965317	0.000115879	0.0315965		AT3G56620	1.49641	0.00106095	0.0457551		AT4G18990	5.49876	0.000752806	0.0115145		AT1G21850	5.58161	0.000390129	0.00364465		AT1G27020	0.986122	1.24646e-05	0.00344461		AT1G67600	1.72834	9.21355e-05	0.00830031		AT1G11080	-1.51684	2.59784e-07	0.000189735		AT2G31985	2.92047	0.00217547	0.0498752		AT5G38910	7.46854	2.31271e-33	3.63807e-31
AT5G20280	0.784047	4.02258e-05	0.0141831		AT5G38700	0.958093	0.000115661	0.0315965		AT5G14780	1.49191	5.08775e-06	0.000732708		AT1G63780	5.46647	0.00387671	0.0415074		AT1G08803	5.51499	7.51653e-05	0.00091417		AT4G35160	0.945714	0.000284527	0.0322743		AT5G14650	1.70993	0.00034707	0.0223194		AT5G27920	-1.52239	1.06886e-21	3.12259e-18		AT1G17710	2.89916	0.000142113	0.00645824		AT2G34990	7.42653	1.37574e-08	1.5949e-07
AT3G04350	0.768644	2.07308e-05	0.00847891		AT2G41380	0.956667	8.89617e-05	0.0284759		AT4G04990	1.48825	9.50192e-06	0.00117732		AT2G01020	5.33774	0.00398117	0.0423731		AT1G26420	5.48749	7.04119e-31	4.3634e-28		AT5G37540	0.943911	1.95957e-05	0.00488287		AT4G03960	1.69959	1.86185e-12	9.28653e-10		AT1G12010	-1.5882	2.20907e-05	0.00868759		AT3G44769	2.85234	0.000592394	0.0197304		AT3G46080	7.35812	2.17962e-15	6.4134e-14
AT2G32960	0.745169	3.61079e-05	0.0138581		AT5G46870	0.931077	0.000115121	0.0315965		AT3G56080	1.48734	9.33957e-06	0.00117174		AT2G26695	5.32848	4.18684e-06	0.000135817		AT3G19270	5.46373	5.77027e-08	1.53849e-06		AT1G35515	0.939553	0.000502805	0.0476035		AT4G31248	1.66147	2.19311e-05	0.00253385		AT2G47560	-1.59075	2.48702e-06	0.00127149		AT1G52343	2.84137	0.000347749	0.0130884		AT2G43000	7.35498	2.35062e-72	4.80703e-69
AT2G27190	0.739494	1.16745e-06	0.000663179		AT1G69240	0.910981	1.07145e-05	0.00644448		AT1G68620	1.48095	0.000910105	0.0411875		AT1G71000	5.31196	0.000421911	0.0071781		AT2G30540	5.36799	1.4489e-10	6.31771e-09		AT2G15220	0.938145	5.08434e-06	0.00155186		AT3G19700	1.60926	5.31594e-06	0.000754937		AT1G34370	-1.68077	3.18896e-17	7.24602e-14		AT1G76470	2.74715	3.42423e-08	6.45138e-06		AT1G70130	7.33728	2.15538e-17	7.9276e-16
AT4G05390	-0.843818	0.000137958	0.039184		AT4G31250	0.905919	2.60047e-05	0.0118177		AT1G05340	1.46327	0.000766552	0.0367119		AT5G07560	5.31148	1.51616e-11	1.90218e-09		AT5G66780	5.32071	0.00877587	0.0443565		AT3G56210	0.921997	5.70123e-08	2.79166e-05		AT2G02120	1.59831	6.76845e-07	0.000137044		AT2G03530	-1.77572	0.000124231	0.035782		AT3G47420	2.66322	1.7526e-17	1.62912e-14		AT2G23830	7.25207	7.28531e-18	2.84865e-16
AT1G04770	-0.902848	4.41643e-05	0.0153078		AT4G34580	0.899891	9.52802e-05	0.0290818		AT3G17600	1.44134	1.1338e-05	0.00136389		AT1G53540	5.28933	0.000371077	0.00643095		AT2G25125	5.27905	4.55541e-24	1.66354e-21		AT5G67430	0.916926	9.69776e-06	0.00275443		AT4G08290	1.56269	2.32699e-05	0.00264372		AT3G28345	-1.77781	2.7377e-08	2.33275e-05		AT4G37370	2.65786	0.00133477	0.0353119		AT4G21380	7.24877	1.40657e-27	1.41696e-25
AT5G02230	-0.992484	0.000122104	0.0351694		AT1G19650	0.899204	0.000137821	0.0347954		AT1G23052	1.42453	0.000208652	0.0140042		AT2G01379	5.20308	0.00237602	0.0284316		AT1G02920	5.23658	7.14164e-61	3.65116e-57		AT1G09420	0.913035	0.000536307	0.0498522		AT5G62210	1.5412	8.16556e-06	0.00108555		AT4G36880	-1.91082	5.96857e-07	0.000358992		AT4G28040	2.62406	7.48994e-10	2.12735e-07		AT2G08820	7.21677	1.79057e-11	3.18965e-10
AT1G78050	-1.07221	1.78598e-05	0.00760903		AT4G25820	0.894691	0.000136798	0.0347954		AT5G20790	1.40562	0.000922513	0.0414624		AT5G40530	5.19835	0.00181201	0.0230732		AT2G43920	5.22528	5.84301e-12	3.3659e-10		AT3G18610	0.910386	0.000261	0.0303265		AT2G01990	1.53798	3.51318e-07	7.40665e-05		AT1G61560	-1.94619	2.35913e-16	4.38584e-13		AT5G01380	2.59902	3.92223e-05	0.0023182		AT2G37770	7.16636	3.50521e-07	3.25087e-06
AT5G52670	-1.09939	0.000168975	0.0454676		AT5G61550	0.834985	0.000148514	0.0360194		AT3G29780	1.40391	3.78615e-07	7.67195e-05		AT5G06865	5.16443	1.01797e-10	1.05138e-08		AT3G21781	5.19968	1.48019e-07	3.57207e-06		AT1G58360	0.899377	2.64093e-06	0.000900119		AT3G02885	1.53698	1.25205e-06	0.0002246		AT1G07550	-1.96805	9.54693e-07	0.000546434		AT5G65070	2.57573	1.28611e-11	5.59593e-09		AT2G29350	7.12068	2.14216e-17	7.89458e-16
AT5G59490	-1.14967	4.7547e-07	0.000303855		AT2G22470	0.830127	1.54275e-05	0.00830243		AT4G14860	1.38751	0.000724967	0.0352151		AT2G36800	5.15948	0.000612063	0.00974062		AT1G06117	5.17994	1.30011e-13	1.06776e-11		AT5G23220	0.87901	0.00016282	0.0217626		AT2G05520	1.52555	0.000443437	0.0263101		AT1G62280	-2.03557	3.90583e-10	3.99371e-07		AT1G07180	2.54742	0.00110656	0.0311268		AT1G32350	6.94016	1.15301e-06	9.71531e-06
AT1G70260	-1.22498	7.84489e-05	0.0250669		AT5G03640	0.828871	9.78904e-05	0.0291874		AT4G08290	1.36	0.000237631	0.0153298		AT2G18480	5.1533	5.05529e-09	3.57719e-07		AT1G02930	5.17896	7.43084e-45	1.89951e-41		AT2G39980	0.850003	0.000243994	0.0288421		AT5G26270	1.51077	4.63991e-08	1.15715e-05		AT2G41380	-2.33197	5.76906e-18	1.47472e-14		AT2G26740	2.52781	3.45391e-07	4.55693e-05		AT2G43510	6.88139	7.22893e-37	1.52404e-34
AT5G11920	-1.32569	3.80734e-07	0.000259533		AT1G27200	0.811734	5.09834e-05	0.0189566		AT3G29410	1.35132	0.000395391	0.0228411		AT3G46230	5.11954	0.00030416	0.00548024		AT4G21380	5.1468	1.40482e-12	9.15902e-11		AT1G49500	0.849337	0.000175205	0.0228213		AT4G12090	1.50165	2.28008e-11	9.71409e-09		AT5G38200	-2.34042	5.03824e-12	6.06071e-09		AT5G10695	2.5003	1.22057e-07	1.84893e-05		AT2G39400	6.85874	1.03631e-31	1.42231e-29
AT2G02250	-1.33021	0.000177123	0.0470411		AT1G30870	0.801597	0.000151475	0.0360194		AT2G20520	1.34499	9.11568e-05	0.00719514		AT2G43590	5.11733	1.65384e-38	4.83157e-35		AT3G16530	5.1271	6.59747e-28	2.933e-25		AT2G38940	0.837151	0.000178677	0.0231263		AT5G24600	1.48361	9.10627e-05	0.00823996		AT3G13950	-2.53002	0.000163308	0.0451303		AT4G25380	2.49997	2.41328e-05	0.00158178		AT1G73220	6.83934	3.10872e-37	6.76312e-35
AT1G49000	-1.38831	0.000148924	0.0411554		AT2G45220	0.798417	0.000121959	0.0328167		AT2G21510	1.33794	5.60694e-05	0.00505953		AT2G43510	5.11182	3.31858e-24	1.83419e-21		AT5G07310	5.01383	0.00376391	0.0234313		AT2G39800	0.786846	0.000377496	0.0400484		AT4G37409	1.48193	9.43929e-08	2.32571e-05		AT5G23980	-2.56334	1.90171e-05	0.00777798		AT2G35980	2.44191	2.32954e-07	3.26296e-05		AT2G38340	6.82006	3.78499e-11	6.48267e-10
AT1G15625	-1.40381	5.35337e-05	0.0182461		AT2G41970	0.752244	0.000226011	0.045313		AT5G38700	1.33371	6.93219e-08	1.77002e-05		AT4G19970	5.10851	0.00258298	0.03034		AT2G26695	5.00726	1.71397e-05	0.000254359		AT2G39210	0.730191	0.000142313	0.0200497		AT5G41080	1.48131	8.25023e-09	2.34329e-06		AT4G01390	-2.58189	2.28556e-14	3.11598e-11		AT3G56080	2.42604	5.91911e-13	3.10374e-10		AT3G55790	6.62963	5.35167e-06	3.99801e-05
AT1G62280	-1.40429	8.1852e-06	0.00380426		AT2G16980	0.751542	9.44012e-05	0.0290818		AT1G54940	1.33296	1.20782e-05	0.00141142		AT1G05680	5.03825	0.000186039	0.00368653		AT5G56960	5.003	4.62245e-06	8.01094e-05		AT2G42290	0.687731	0.000337624	0.0367255		AT1G08310	1.45602	0.000149129	0.0117522		AT3G46270	-2.65826	9.55584e-13	1.22136e-09		AT2G41730	2.39522	0.00210827	0.0489933		AT3G48850	6.61568	5.06673e-24	3.86622e-22
AT4G10500	-1.41333	1.6023e-08	1.42465e-05		AT1G22530	0.745293	0.00014305	0.0356752		AT2G43590	1.31912	0.00010307	0.00783563		AT2G38340	5.00937	5.63742e-07	2.37212e-05		AT4G37290	4.97164	1.78584e-07	4.21714e-06		AT4G05200	0.687107	0.000447137	0.0438045		AT5G43350	1.40858	2.93206e-13	1.71316e-10		AT1G33840	-2.73227	3.69799e-07	0.00024175		AT3G29670	2.39197	0.000261357	0.0104186		AT5G24316	6.60191	9.42103e-14	2.27731e-12
AT5G41290	-1.5614	8.12041e-06	0.00380426		AT2G42840	-0.765869	4.58866e-06	0.00381924		AT2G39690	1.3191	0.0011529	0.0491187		AT2G38240	4.94997	0.000113701	0.00242206		AT5G67060	4.95416	1.58704e-13	1.26778e-11		AT1G53830	0.668938	6.1991e-05	0.011349		AT2G09945	1.37685	0.000698451	0.0389191		AT5G06860	-2.92408	5.49019e-15	8.0196e-12		AT5G57260	2.37546	0.000359396	0.0132905		AT1G58330	6.54832	2.94536e-13	6.64819e-12
AT3G49570	-1.97452	1.83113e-05	0.00764218		AT4G05390	-0.822624	0.000201488	0.0433729		AT5G38200	1.31172	1.99521e-05	0.00217032		AT4G01560	4.94087	0.0049527	0.0499915		AT1G65890	4.91622	2.03296e-08	5.9905e-07		AT2G27360	0.65204	0.000465579	0.0451236		AT2G26660	1.36319	1.70265e-13	1.02409e-10		AT4G01380	-2.92457	1.28583e-08	1.14327e-05		AT5G03545	2.36009	2.95502e-16	2.51792e-13		AT4G37770	6.47733	4.03914e-14	1.02102e-12
AT5G62330	-2.05689	7.16304e-05	0.0232514		AT2G39200	-0.908384	1.81453e-05	0.00927678		AT4G08535	1.3095	0.000110277	0.00825237		AT3G46080	4.92536	7.49907e-09	5.10715e-07		AT1G32350	4.90705	0.000298569	0.00292001		AT5G13490	0.639549	9.15872e-05	0.0152273		AT1G05773	1.35809	0.000368048	0.0235206		AT5G45150	-3.05496	5.97933e-06	0.00271727		AT5G54165	2.35296	3.41958e-05	0.00209183		AT3G14440	6.38403	1.80084e-26	1.65145e-24
AT5G52720	-2.06502	8.2792e-05	0.0260476		AT5G11920	-0.98021	0.000150176	0.0360194		AT4G00130	1.28925	0.0010257	0.0448657		AT2G43000	4.90321	1.08772e-37	2.78048e-34		AT5G17860	4.90084	5.52969e-06	9.42661e-05		AT1G15310	0.615584	0.000447684	0.0438045		AT3G51238	1.35515	0.00020218	0.0148193		AT1G51840	-3.42104	8.32209e-17	1.70187e-13		AT3G53980	2.33486	1.04422e-14	7.62652e-12		AT1G05680	6.3002	9.90509e-06	7.04553e-05
AT5G44568	-2.32978	2.81918e-06	0.00151716		AT1G30990	-1.03794	0.000162634	0.0373693		AT1G63730	1.28223	0.00100603	0.0442854		AT3G17790	4.88982	4.59889e-42	1.56745e-38		AT5G24770	4.87314	0.000506823	0.00453441		AT5G57100	0.614499	0.00035186	0.037673		AT1G49500	1.33812	3.64147e-09	1.11146e-06		AT1G51830	-3.99668	9.6946e-59	4.95636e-55		AT3G61390	2.3193	2.63515e-05	0.00170363		AT1G14540	6.25619	9.15108e-16	2.81413e-14
AT2G26400	-2.45994	2.43743e-05	0.00977363		AT1G78860	-1.07491	0.000111341	0.0315965		AT2G30140	1.27408	0.000669333	0.0332229		AT2G21070	4.85982	0.00412683	0.0435019		AT4G28350	4.86608	5.41291e-12	3.13581e-10		AT2G40230	0.577402	0.000534899	0.0498522		AT5G60270	1.31958	0.000360265	0.0230953		AT1G08430	-4.24344	3.64219e-23	1.48966e-19		AT5G20790	2.30979	7.37056e-08	1.24568e-05		AT5G40000	6.24999	1.4296e-11	2.5872e-10
AT1G78230	-2.49905	3.68735e-06	0.0019335		AT2G19060	-1.17625	0.000147152	0.0360194		AT3G28345	1.2466	4.50096e-05	0.00424168		AT2G02930	4.80722	4.17771e-06	0.000135817		AT1G21130	4.86102	1.37125e-38	1.64953e-35		AT5G27930	-0.560121	0.000424204	0.042317		AT3G15630	1.30762	5.76018e-06	0.000812385		AT3G46240	-4.74689	4.69505e-06	0.00218213		AT2G38940	2.28669	3.41799e-23	6.35435e-20		AT1G21550	6.23084	1.30572e-17	4.95397e-16
AT4G27850	-2.72015	3.71407e-09	3.99751e-06		AT5G49780	-1.18233	0.000182387	0.0405414		AT1G22430	1.24088	0.000117713	0.00859722		AT3G41768	4.7943	0.0047226	0.0481922		AT1G66700	4.85825	2.44784e-44	5.00584e-41		AT1G49470	-0.57575	0.000507705	0.047846		AT3G52190	1.30303	2.03206e-16	1.5391e-13		AT1G30270	-4.89153	1.45238e-98	2.97013e-94		AT3G21500	2.27337	0.0013198	0.0350661		AT5G61890	6.20138	3.13099e-13	7.03612e-12
AT2G37870	-3.36389	3.79487e-05	0.0138581		AT5G13400	-1.18398	0.000248573	0.0481902		AT5G48010	1.23799	0.000998438	0.0440995		AT4G37770	4.70814	1.04227e-06	4.03681e-05		AT2G37770	4.83005	0.00556167	0.0312362		AT5G25460	-0.587948	0.000227935	0.0274192		AT4G33030	1.30219	5.63861e-14	3.60342e-11		AT5G22890	-6.25966	1.28419e-81	1.31309e-77		AT3G48850	2.24249	0.0011873	0.0325911		AT2G29110	6.19001	2.58411e-10	3.95251e-09
AT3G16520	-3.40101	6.18424e-05	0.0207324		AT4G25100	-1.25923	5.20853e-06	0.00402518		AT3G47740	1.23549	5.78874e-05	0.00508067		AT4G04990	4.66206	1.70481e-50	6.97267e-47		AT2G43590	4.80408	4.1575e-35	2.93175e-32		AT5G17330	-0.599717	3.98713e-05	0.00815368		AT1G72890	1.29426	3.89978e-05	0.00400757		AT1G33360	-6.29692	3.86631e-60	2.63553e-56		AT2G03360	2.24161	1.11918e-06	0.000127151		AT1G51920	6.17377	2.28162e-08	2.55666e-07
AT1G15610	-3.5986	6.629e-05	0.021865		AT2G44370	-1.29147	4.103e-05	0.0163129		AT1G23540	1.23132	0.000867548	0.0402299		AT1G71520	4.65466	0.00425317	0.0445352		AT4G15990	4.80172	4.60523e-11	2.23168e-09		AT2G34470	-0.618863	9.69425e-05	0.01561		AT5G47740	1.27164	6.61869e-06	0.000908404							AT2G30750	2.24109	9.81132e-05	0.00475454		AT4G04990	6.17066	8.10148e-83	2.36679e-79
AT3G12230	-3.98269	8.63124e-09	8.40519e-06		AT4G14630	-1.33042	3.39366e-06	0.00315456		AT5G22410	1.21855	7.36622e-06	0.000971866		AT2G28270	4.58222	1.49319e-14	2.70227e-12		AT1G36622	4.76483	1.51913e-32	9.70819e-30		AT1G01650	-0.627834	1.72485e-05	0.0045222		AT1G03820	1.26845	0.000151557	0.0117845							AT1G54095	2.20727	9.37321e-08	1.53346e-05		AT1G68620	6.17057	6.9352e-36	1.37694e-33
AT5G47850	-5.8192	3.74594e-05	0.0138581		AT4G10510	-1.33814	4.06788e-05	0.0163129		AT1G74830	1.19923	1.1657e-05	0.00138597		AT1G32350	4.56562	0.000715085	0.0110449		AT5G48400	4.74209	5.73858e-14	4.93084e-12		AT2G35000	-0.670375	0.000404455	0.0417733		AT3G02870	1.26484	2.42424e-12	1.15292e-09							AT5G16010	2.19327	1.34881e-12	6.56742e-10		AT5G22300	6.15316	7.61896e-07	6.62448e-06
AT3G46190	-5.82028	3.24209e-08	2.65203e-05		AT3G25190	-1.39278	3.80599e-06	0.00338402		AT5G04960	1.19541	1.84008e-06	0.000305931		AT3G09400	4.51324	3.18098e-11	3.65455e-09		AT4G31380	4.7207	3.76371e-06	6.70452e-05		AT5G24030	-0.709125	2.50246e-05	0.00581539		AT3G05630	1.25949	4.30156e-07	8.88555e-05							AT2G39400	2.15531	0.000192074	0.0081492		AT1G66700	6.14344	6.68271e-64	8.54134e-61
					AT5G43520	-1.43555	2.25774e-07	0.000329791		AT5G03860	1.19193	7.431e-05	0.00610297		AT2G35980	4.50359	1.86599e-19	5.78174e-17		AT1G52343	4.70583	3.36217e-09	1.14403e-07		AT1G08650	-0.710015	0.000120643	0.0178778		AT4G35750	1.24534	3.7142e-10	1.30958e-07							AT1G73010	2.14931	4.86235e-13	2.64685e-10		AT2G40740	6.11369	3.39263e-10	5.06418e-09
					AT5G59680	-1.4526	2.59395e-05	0.0118177		AT1G79860	1.18664	4.99622e-05	0.00468682		AT5G05340	4.4973	3.22491e-06	0.00010776		AT4G23700	4.67569	1.61118e-19	3.26223e-17		AT1G01610	-0.721883	0.0001495	0.0206573		AT2G37640	1.22186	0.000413858	0.0254922							AT3G44290	2.14022	1.43403e-09	3.91012e-07		AT2G25125	6.08558	1.36499e-31	1.86094e-29
					AT5G50200	-1.45883	8.34874e-08	0.000170732		AT1G12950	1.17382	6.55525e-09	2.23425e-06		AT3G47480	4.39778	7.61976e-07	3.09175e-05		AT1G32960	4.67068	6.30625e-06	0.00010623		AT4G15400	-0.724242	0.000118908	0.0178317		AT4G15540	1.21508	4.50634e-08	1.15005e-05							AT3G28210	2.1	6.62715e-07	8.11528e-05		AT3G22910	6.05285	6.12772e-13	1.3163e-11
					AT4G25310	-1.48723	9.25221e-06	0.00610348		AT1G05000	1.17043	4.01056e-11	2.10297e-08		AT4G30270	4.38426	4.51061e-10	3.90856e-08		AT2G26560	4.64551	7.74957e-30	4.28321e-27		AT3G51890	-0.735158	0.000240047	0.0285405		AT4G04040	1.19495	2.9278e-06	0.000475186							AT2G19410	2.09118	9.90459e-05	0.00477709		AT2G38240	6.00449	6.75854e-06	4.9725e-05
					AT5G22555	-1.54707	0.000233262	0.0459869		AT4G28850	1.16227	0.000110973	0.00825237		AT1G17710	4.29054	4.30605e-09	3.08978e-07		AT3G55677	4.61941	0.00785327	0.0407509		AT5G18170	-0.738926	2.08718e-06	0.000748823		AT5G24655	1.18719	0.000898841	0.0482449							AT4G28530	2.08349	3.07971e-06	0.000298484		AT2G47770	5.9902	1.1034e-05	7.78627e-05
					AT5G41290	-1.67289	1.9864e-06	0.002138		AT2G47530	1.16175	0.000458383	0.0251312		AT3G48850	4.25887	4.16196e-11	4.72845e-09		AT5G65100	4.61532	0.00888546	0.0447005		AT3G27150	-0.750193	0.000265563	0.0305099		AT4G07855	1.16545	0.000591846	0.0339979							AT1G33100	2.06436	0.00162803	0.0408505		AT1G23730	5.98428	1.29517e-14	3.47132e-13
					AT4G27850	-1.68079	0.000111237	0.0315965		AT1G72860	1.15838	8.17895e-05	0.00658502		AT3G07255	4.20796	0.00479649	0.0488001		AT3G18250	4.60469	4.79196e-28	2.17768e-25		AT5G11670	-0.754704	4.0677e-05	0.00823609		AT3G09250	1.16328	2.5342e-06	0.000424791							AT1G17180	2.04445	1.02997e-07	1.62023e-05		AT3G17790	5.9517	2.46125e-57	2.51663e-54
					AT1G05650	-1.70339	1.48625e-05	0.00830243		AT3G20460	1.15787	1.95308e-05	0.00213585		AT5G24316	4.1921	4.92939e-05	0.0011828		AT2G29470	4.58276	2.17586e-08	6.35663e-07		AT1G54890	-0.766296	0.000210294	0.0258757		AT2G43535	1.14844	6.70847e-05	0.00638085							AT1G22150	2.03663	5.49419e-06	0.000484294		AT1G26420	5.92477	7.21098e-35	1.29355e-32
					AT1G21210	-2.04712	6.8045e-06	0.00479835		AT1G73010	1.14766	0.000122886	0.00891139		AT2G39400	4.18119	6.63923e-14	1.08618e-11		AT1G21550	4.51327	9.7061e-10	3.70317e-08		AT5G01720	-0.778419	4.27324e-05	0.00856742		AT1G14630	1.14643	0.000856565	0.0463406							AT5G51810	2.03052	1.70102e-08	3.47858e-06		AT1G02930	5.83708	3.06812e-53	2.09144e-50
					AT5G37450	-2.05858	8.64364e-06	0.00589208		AT5G57540	1.13451	4.1117e-05	0.00392917		AT5G25460	4.1713	2.66784e-125	5.45574e-121		AT4G18195	4.48561	8.76996e-05	0.00104271		AT3G09940	-0.778622	2.58724e-05	0.00587879		AT3G48360	1.14279	8.37078e-07	0.000161493							AT4G11190	2.03021	0.000101324	0.00486405		AT5G01640	5.8311	1.35341e-27	1.37016e-25
					AT5G41300	-2.08285	5.75428e-07	0.0007845		AT1G51830	1.11682	7.50184e-08	1.87089e-05		AT2G47770	4.13854	0.00171846	0.0221022		AT4G28460	4.47833	7.42336e-15	7.3693e-13		AT1G53440	-0.778736	0.000134599	0.0192486		AT4G37150	1.14133	0.000155333	0.0120324							AT2G23010	2.0138	0.000163039	0.00715484		AT5G56960	5.82455	4.3579e-08	4.72029e-07
					AT3G60470	-2.18506	7.15463e-05	0.0239856		AT5G43230	1.1135	6.79569e-05	0.00573535		AT5G20150	4.13034	2.2569e-29	2.00667e-26		AT5G05340	4.42243	4.40249e-06	7.66227e-05		AT5G59520	-0.823427	0.000122587	0.0179064		AT1G67870	1.13863	1.44003e-07	3.46245e-05							AT3G02040	1.99463	2.14002e-21	3.36642e-18		AT2G04050	5.80264	0.000255489	0.00130163
					AT2G45360	-2.20005	6.4645e-08	0.000146888		AT5G40860	1.11062	0.000713124	0.0348052		AT5G48400	4.04946	7.59195e-11	8.08621e-09		AT5G43570	4.40634	5.11869e-08	1.38279e-06		AT4G31290	-0.827735	0.000143142	0.0200497		AT2G39220	1.13328	0.00044041	0.0263101							AT5G59895	1.99423	0.000411834	0.0147755		AT2G02010	5.74597	7.26785e-07	6.34347e-06
					AT2G02580	-2.20516	0.000135941	0.0347954		AT2G46860	1.10766	9.30457e-05	0.00726878		AT1G51340	4.0443	7.87951e-52	4.0284e-48		AT3G19550	4.38423	6.95694e-08	1.82163e-06		AT1G04180	-0.834327	0.000202448	0.0255559		AT4G15740	1.13185	0.000102291	0.00890149							AT4G15550	1.9694	3.64309e-14	2.40326e-11		AT2G45130	5.7324	1.01711e-18	4.50214e-17
					AT3G60270	-2.28579	8.37419e-10	3.42504e-06		AT1G54970	1.10585	0.000505668	0.0272129		AT5G40010	3.98908	1.64641e-21	5.805e-19		AT2G25297	4.3762	1.40691e-10	6.14772e-09		AT5G45490	-0.83517	8.90764e-05	0.0149312		AT3G13672	1.11283	0.000682406	0.038129							AT4G33666	1.94056	2.00072e-05	0.00136839		AT1G44130	5.72043	2.6452e-18	1.11535e-16
					AT1G78230	-2.33128	1.63631e-05	0.00858011		AT5G57530	1.09676	0.000115849	0.00849146		AT1G23730	3.98751	2.44708e-08	1.47619e-06		AT2G15220	4.36708	5.11164e-90	1.04533e-85		AT5G38550	-0.836335	4.21256e-06	0.00134605		AT1G23140	1.11104	2.47354e-05	0.00276415							AT5G47600	1.91754	4.62705e-07	5.87721e-05		AT4G25200	5.70114	0.0147517	0.0437601
					AT2G25410	-2.38661	2.34102e-06	0.0023937		AT1G64930	1.08179	0.00018292	0.0125108		AT3G21781	3.98531	0.000230556	0.00441468		AT1G52030	4.36539	1.79417e-06	3.41627e-05		AT1G80830	-0.836599	5.98291e-05	0.0111228		AT3G56210	1.11067	5.36396e-11	2.10948e-08							AT3G05950	1.917	0.000656073	0.0212963		AT4G28460	5.69368	3.51908e-22	2.16763e-20
					AT4G07820	-2.61629	4.14804e-05	0.0163129		AT2G37670	1.07524	0.000194619	0.0131352		AT4G28460	3.95926	5.38261e-12	7.2897e-10		AT5G19880	4.30377	7.47283e-10	2.90531e-08		AT5G08350	-0.846014	0.00012675	0.0183833		AT5G44130	1.10077	8.83584e-06	0.00115829							AT1G69480	1.9122	1.85808e-07	2.63873e-05		AT1G02920	5.6913	1.15369e-68	1.81485e-65
					AT5G48430	-2.69734	1.25448e-14	1.87645e-10		AT5G52790	1.06868	0.000242798	0.015468		AT1G08803	3.95566	0.00494164	0.0499291		AT1G55525	4.2796	3.43172e-08	9.60036e-07		AT5G52870	-0.849411	2.68101e-05	0.00595941		AT5G62350	1.08977	8.48981e-07	0.000162259							AT1G75300	1.88728	8.58301e-05	0.00431322		AT3G60140	5.68847	8.04854e-09	9.71048e-08
					AT4G19750	-2.94291	1.52961e-05	0.00830243		AT1G34510	1.06736	0.00034065	0.020429		AT3G03640	3.90285	2.8838e-27	2.18421e-24		AT3G28740	4.2642	4.24259e-08	1.16928e-06		AT4G18250	-0.86191	0.000132825	0.0191286		AT1G30820	1.08872	5.14754e-09	1.50382e-06							AT1G70440	1.88692	4.39757e-06	0.000406925		AT1G56060	5.67362	0.000293808	0.00147228
					AT2G21900	-2.95899	9.14092e-05	0.0287587		AT3G05630	1.0637	2.34598e-05	0.00248576		AT5G06860	3.89474	2.52092e-25	1.71842e-22		AT3G29670	4.21885	9.86949e-11	4.41643e-09		AT1G15380	-0.869086	1.07008e-05	0.00299768		AT1G58340	1.07534	3.50885e-06	0.00055197							AT3G14440	1.88236	0.00131566	0.0350328		AT4G17660	5.67289	7.89946e-10	1.1042e-08
					AT3G46190	-2.96524	0.000196433	0.0427346		AT1G68330	1.06193	0.000312549	0.0190227		AT2G25125	3.89425	5.38543e-13	7.98058e-11		AT5G28520	4.21686	2.80604e-07	6.35475e-06		AT3G62690	-0.885835	0.000168868	0.0221369		AT4G33770	1.0739	4.6473e-05	0.0045691							AT3G56620	1.87934	3.37793e-05	0.00208068		AT5G11210	5.6568	3.57787e-28	3.81081e-26
					AT1G33840	-2.98283	3.99691e-08	0.000105982		AT3G51750	1.04672	0.000427947	0.0240426		AT1G21550	3.82833	3.90365e-07	1.73921e-05		AT1G52400	4.21315	5.61305e-14	4.86385e-12		AT3G62210	-0.885992	1.96853e-05	0.00488287		AT3G49780	1.06852	0.000820075	0.0447214							AT4G15490	1.87277	0.0007471	0.0234933		AT3G28540	5.6424	1.55271e-18	6.7273e-17
					AT5G07760	-3.02956	0.000252755	0.048307		AT4G15765	1.04611	0.000151168	0.01066		AT2G27120	3.8165	1.11209e-08	7.17419e-07		AT3G46080	4.19894	4.91589e-07	1.06156e-05		AT1G77885	-0.893075	0.000414798	0.0417863		AT5G18670	1.06353	2.70087e-06	0.000445059							AT1G78340	1.84255	1.74702e-11	7.21442e-09		AT4G31370	5.6349	2.46373e-08	2.74121e-07
					AT1G08090	-3.42542	4.26863e-09	1.45489e-05		AT4G22080	1.03854	1.54459e-05	0.00173554		AT4G27460	3.81632	1.79778e-18	5.03626e-16		AT4G40020	4.19618	1.44338e-08	4.39244e-07		AT5G65690	-0.900426	0.000350828	0.037673		AT5G01220	1.04575	3.64794e-06	0.000569469							AT3G25795	1.82196	1.43262e-05	0.00108479		AT4G30430	5.55851	1.38894e-07	1.38691e-06
					AT5G33355	-3.61818	2.89222e-11	1.47865e-07		AT1G77450	1.03637	0.00110787	0.0474969		AT2G02010	3.78393	0.000382047	0.00657095		AT2G29110	4.17985	0.000114915	0.00130816		AT1G74710	-0.915069	0.000491015	0.0467254		AT4G14690	1.04333	8.1748e-06	0.00108555							AT2G15490	1.81275	1.47131e-08	3.03923e-06		AT1G74190	5.55152	1.49438e-09	2e-08
					AT5G23990	-3.68551	6.77843e-12	4.62063e-08		AT3G23870	1.0261	2.80415e-05	0.00289621		AT2G31985	3.77976	2.22784e-05	0.000597893		AT5G57220	4.10852	4.16606e-37	4.05695e-34		AT5G38710	-0.928148	0.000491245	0.0467254		AT1G68740	1.04268	1.32342e-05	0.00166036							AT1G62510	1.80671	0.000513217	0.0176095		AT1G02580	5.55117	5.52166e-13	1.1987e-11
					AT3G03670	-4.13257	1.82593e-07	0.000311169		AT1G62422	1.02157	0.000434839	0.0241643		AT1G05560	3.73992	0.000207237	0.00403619		AT4G21650	4.10067	1.44413e-05	0.000219084		AT1G78830	-0.940835	0.000409053	0.0417863		AT2G42690	1.02662	0.000204598	0.0148898							AT4G25810	1.79991	0.000367693	0.013524		AT1G15520	5.52428	1.55164e-06	1.2769e-05
					AT4G19760	-4.49219	1.90113e-05	0.00948248		AT3G49120	1.01391	0.000115522	0.00849146		AT4G18350	3.73377	3.21952e-06	0.000107756		AT2G18050	4.09514	5.13965e-08	1.38662e-06		AT5G63780	-0.954194	4.78826e-06	0.00148364		AT4G31240	1.01959	0.000129574	0.010515							AT5G67020	1.79044	1.37124e-05	0.00105026		AT3G03640	5.45426	8.11105e-45	2.96198e-42
					AT4G23170	-6.56733	1.3948e-07	0.000259306		AT1G59725	1.00919	0.000837469	0.0393707		AT1G49900	3.71945	1.65836e-12	2.38827e-10		AT2G37870	4.08001	4.34444e-09	1.45407e-07		AT4G09770	-0.956474	0.000535061	0.0498522		AT3G47800	1.01282	3.02562e-07	6.58232e-05							AT4G28420	1.74954	0.000294182	0.011351		AT4G28350	5.40122	5.14596e-14	1.28649e-12
										AT1G52660	1.004	3.99473e-05	0.00383531		AT1G14540	3.70843	1.49874e-07	7.36761e-06		AT5G06865	4.06802	1.63013e-07	3.88533e-06		AT4G25090	-0.956499	7.81264e-06	0.00228241		AT4G24230	0.987992	0.000114634	0.00971259							AT1G31750	1.74081	8.58426e-05	0.00431322		AT1G24140	5.37532	1.29266e-34	2.2594e-32
										AT1G48930	0.993762	5.9746e-06	0.000842625		AT1G02580	3.70255	1.74591e-06	6.22018e-05		AT3G49120	4.05884	2.05952e-43	3.82884e-40		AT3G45660	-0.974899	5.0941e-05	0.00982777		AT1G67710	0.98749	0.000396478	0.0247259							AT5G48010	1.7328	5.46481e-06	0.000483789		AT1G18830	5.35155	4.17677e-14	1.05191e-12
										AT3G54870	0.992816	0.000340151	0.020429		AT4G18195	3.69465	0.00210872	0.0258688		AT1G57630	4.04976	3.08411e-14	2.84099e-12		AT3G42180	-0.981524	2.27046e-05	0.0054415		AT2G42600	0.9842	7.09856e-05	0.00663703							AT2G32190	1.70307	1.2586e-06	0.000142201		AT1G13520	5.31944	4.16708e-39	1.09252e-36
										AT5G08230	0.978339	0.000559925	0.0289374		AT1G15520	3.66912	0.00082969	0.0124302		AT3G51895	4.04302	3.77976e-06	6.72725e-05		AT1G29270	-0.989722	4.7708e-06	0.00148364		AT3G19970	0.974152	4.46885e-07	9.1388e-05							AT4G29740	1.68345	6.58e-06	0.000567768		AT1G47510	5.2994	1.45152e-05	9.96762e-05
										AT1G18420	0.977974	5.73991e-05	0.00505953		AT1G58330	3.64703	0.000842041	0.0125417		AT3G21800	4.02531	0.000142211	0.00157286		AT5G11610	-0.990358	0.000397897	0.0413045		AT1G23300	0.967551	0.000494665	0.0289854							AT1G05340	1.67939	0.000117612	0.00546627		AT5G48400	5.29931	1.31405e-16	4.45644e-15
										AT3G10710	0.977843	5.73322e-05	0.00505953		AT2G19900	3.6259	1.17713e-06	4.49112e-05		AT2G38340	3.99576	6.59753e-05	0.00081621		AT3G58810	-0.993847	5.29963e-05	0.0100349		AT2G20670	0.964318	0.000169489	0.012933							AT3G03640	1.67647	3.87299e-07	5.01282e-05		AT4G37370	5.29194	9.82721e-09	1.16773e-07
										AT3G21180	0.972093	0.000356121	0.0212323		AT5G56960	3.62501	0.00217731	0.0265194		AT3G14440	3.98554	2.744e-12	1.67507e-10		AT5G20470	-0.999525	0.000307945	0.0342058		AT2G32960	0.955206	1.23371e-07	3.0035e-05							AT4G33550	1.67088	1.63562e-10	5.48336e-08		AT3G19615	5.28799	7.90502e-08	8.17692e-07
										AT3G15700	0.970214	0.000701977	0.0344255		AT1G52560	3.61867	0.00472954	0.048239		AT4G31370	3.96558	0.000124567	0.00140353		AT4G36410	-1.01399	9.91541e-05	0.0157186		AT3G54260	0.950292	3.8637e-09	1.16195e-06							AT3G52780	1.66843	9.20889e-05	0.00455985		AT5G53048	5.26901	5.25357e-23	3.47688e-21
										AT1G19650	0.963687	4.3246e-05	0.00409436		AT1G05340	3.60351	5.91416e-15	1.14099e-12		AT1G23730	3.95418	3.06791e-08	8.62981e-07		AT3G08040	-1.02985	1.75296e-05	0.00453774		AT3G61810	0.925602	0.000277325	0.0188883							AT5G40010	1.6566	1.88359e-05	0.00130133		AT5G40010	5.26357	1.51789e-32	2.24934e-30
										AT1G70460	0.963099	0.00022922	0.0148811		AT5G01255	3.57641	4.60012e-10	3.9693e-08		AT5G28510	3.94937	1.02077e-21	2.71102e-19		AT5G10520	-1.03739	9.81185e-08	4.66633e-05		AT3G50700	0.924269	4.98042e-05	0.00487319							AT4G12543	1.65658	6.00359e-05	0.00324797		AT1G80165	5.18112	0.00169097	0.00692162
										AT3G07070	0.958302	0.000558478	0.0289374		AT1G61562	3.52832	1.92105e-08	1.1822e-06		AT5G07570	3.93613	7.10917e-06	0.000117528		AT5G10100	-1.04586	9.51825e-05	0.0154483		AT4G25160	0.904119	0.000294815	0.0197025							AT2G20800	1.65486	0.000990897	0.0289071		AT3G07255	5.118	0.000612312	0.00282978
										AT4G15550	0.958276	0.000222726	0.0145549		AT1G02920	3.49438	1.13034e-32	1.35973e-29		AT2G29460	3.92893	2.32477e-13	1.77394e-11		AT1G80240	-1.04871	6.26491e-07	0.00025121		AT5G19530	0.89579	0.000103259	0.00891525							AT1G09363	1.64412	0.00210718	0.0489933		AT1G08165	5.10152	1.22685e-12	2.52921e-11
										AT5G64260	0.943688	0.000866388	0.0402299		AT5G57560	3.48584	1.88941e-07	9.00661e-06		AT2G26380	3.92692	8.03898e-08	2.07049e-06		AT1G11540	-1.05342	0.000119459	0.0178317		AT5G20250	0.880735	0.000241019	0.0169376							AT4G08290	1.63392	9.99589e-06	0.000802767		AT4G40020	5.08936	1.33106e-11	2.41528e-10
										AT4G27290	0.941332	3.60414e-05	0.00354349		AT1G02930	3.48191	1.70347e-24	1.05563e-21		AT1G13520	3.90259	6.26006e-24	2.21426e-21		AT3G55310	-1.06085	0.000192996	0.0245141		AT2G22330	0.870727	0.000388915	0.0244717							AT1G32940	1.62843	7.84005e-08	1.31417e-05		AT3G61390	5.06022	2.76962e-19	1.31412e-17
										AT1G27200	0.93227	3.28726e-06	0.000497958		AT1G15830	3.48032	1.65707e-07	8.03011e-06		AT1G05340	3.89172	7.82801e-17	1.06015e-14		AT4G36610	-1.06783	0.000311114	0.0342058		AT2G27190	0.862158	1.48376e-08	4.04571e-06							AT1G23052	1.62704	1.86209e-05	0.00129419		AT1G49900	5.04559	1.25931e-22	7.97303e-21
										AT1G09170	0.926367	0.000553134	0.0289299		AT3G13950	3.47576	3.50169e-10	3.12706e-08		AT3G47480	3.88189	1.32837e-05	0.00020318		AT3G20340	-1.07955	0.0001115	0.0169942		AT3G50350	0.8583	0.000558428	0.0324428							AT3G21890	1.61901	0.00207012	0.0486596		AT4G23700	5.03443	7.41915e-22	4.42337e-20
										AT4G09500	0.899533	0.000157966	0.011063		AT1G44130	3.47555	5.0166e-08	2.77303e-06		AT4G18210	3.85191	1.45822e-07	3.52906e-06		AT3G46330	-1.10123	0.000490652	0.0467254		AT1G23390	0.854135	6.98119e-05	0.00657905							AT5G47990	1.61593	3.62376e-06	0.000344678		AT3G18250	4.98818	2.33595e-32	3.41215e-30
										AT1G09530	0.89481	0.00115291	0.0491187		AT2G23830	3.44867	0.000241773	0.00456955		AT3G01970	3.84285	4.6789e-17	6.50866e-15		AT2G39380	-1.1115	1.54362e-07	7.01487e-05		AT5G19120	0.852706	0.000114936	0.00971259							AT2G30140	1.61452	1.74001e-05	0.00123983		AT1G21520	4.97576	1.781e-08	2.03018e-07
										AT5G03640	0.892814	2.6955e-05	0.00279812		AT1G26420	3.44664	5.12706e-14	8.52425e-12		AT2G44130	3.82295	9.34713e-22	2.51512e-19		AT1G07260	-1.11711	2.44899e-08	1.28415e-05		AT1G58280	0.851499	4.55522e-08	1.15005e-05							AT2G22180	1.61302	0.00149099	0.0384983		AT2G19900	4.96373	1.09282e-10	1.76945e-09
										AT4G07960	0.883954	8.65935e-05	0.00691733		AT4G37370	3.43346	5.58178e-05	0.00130753		AT2G47770	3.81019	0.00385205	0.0237989		AT1G02390	-1.12262	0.000414003	0.0417863		AT5G38710	0.851088	0.00059767	0.0342363							AT1G50280	1.60556	0.00171764	0.0423629		AT2G36800	4.94099	0.00101874	0.00443073
										AT5G46870	0.880593	0.000270292	0.0170076		AT3G54520	3.40251	0.00373952	0.0404406		AT1G33030	3.804	5.17489e-13	3.62419e-11		AT1G21100	-1.12275	0.00015961	0.0214738		AT1G13750	0.830538	1.42637e-05	0.00175718							AT4G31248	1.59114	5.53435e-05	0.00302916		AT1G66090	4.92251	3.44694e-14	8.80023e-13
										AT3G63380	0.878173	5.83447e-05	0.00509893		AT5G19880	3.37927	4.15845e-06	0.000135414		AT1G17147	3.79311	2.34752e-11	1.18829e-09		AT4G11290	-1.12765	0.000165433	0.0219682		AT3G49960	0.829306	0.00028375	0.0192142							AT4G02280	1.58716	0.000906068	0.027129		AT4G35770	4.9084	0.00063512	0.00291936
										AT5G62280	0.870741	0.000914383	0.0411875		AT3G28540	3.34622	5.55115e-07	2.34064e-05		AT3G21500	3.76969	2.28909e-07	5.3135e-06		AT1G51890	-1.13866	2.28836e-05	0.0054415		AT2G16430	0.818623	7.10607e-07	0.00014247							AT4G04990	1.58573	1.99477e-06	0.000211362		AT1G56600	4.8762	5.0685e-06	3.80929e-05
										AT2G16980	0.868504	6.4271e-06	0.000888069		AT5G16010	3.33726	4.18952e-25	2.76373e-22		AT4G15100	3.76466	0.000379201	0.00356045		AT4G30670	-1.15045	1.5312e-05	0.00406663		AT5G57100	0.812068	1.72863e-06	0.000302141							AT4G00130	1.57685	6.02624e-05	0.00325163		AT1G78340	4.85729	4.48619e-56	3.98881e-53
										AT5G20280	0.856621	7.36543e-06	0.000971866		AT3G52720	3.3366	1.82187e-05	0.000499428		AT2G05400	3.75569	8.13857e-07	1.68626e-05		AT2G34180	-1.1881	6.21559e-05	0.011349		AT3G44510	0.805444	0.000441554	0.0263101							AT4G37030	1.57172	0.00199574	0.0474017		AT1G47890	4.84625	8.42544e-14	2.05364e-12
										AT1G79180	0.854567	0.000935669	0.0417784		AT1G66180	3.33071	3.1943e-33	4.08271e-30		AT1G52342	3.73803	7.20618e-07	1.51145e-05		AT4G40070	-1.20167	2.6525e-05	0.00595941		AT3G28130	0.797272	0.000653006	0.0368895							AT4G09940	1.54791	0.00156133	0.0397823		AT1G73010	4.8397	4.35463e-52	2.61918e-49
										AT1G66180	0.853486	0.0009098	0.0411875		AT3G19615	3.31725	0.00141706	0.0190811		AT2G40670	3.70309	7.95494e-08	2.05143e-06		AT3G01420	-1.21953	9.3243e-09	5.44806e-06		AT1G70900	0.795638	9.32938e-05	0.00830454							AT1G69600	1.539	6.18052e-05	0.00329145		AT1G52855	4.83649	3.78298e-15	1.07447e-13
										AT4G25160	0.845475	0.00074911	0.0360454		AT3G30720	3.29995	0.00295959	0.0336992		AT4G13420	3.69318	2.96362e-18	5.09295e-16		AT1G03410	-1.22282	0.000151805	0.020835		AT1G24530	0.788169	0.00013818	0.0110815							AT5G28510	1.5367	8.92501e-05	0.00444079		AT5G20150	4.83596	1.8559e-37	4.21702e-35
										AT5G53990	0.838022	3.02787e-05	0.00308059		AT5G40000	3.29023	0.000231212	0.00442308		AT1G51913	3.68947	4.99604e-05	0.000642788		AT1G62500	-1.23156	0.000290763	0.0326709		AT4G03420	0.787009	3.62545e-05	0.00380207							AT1G68620	1.53425	0.000577567	0.0193945		AT5G43980	4.8348	2.57147e-37	5.65447e-35
										AT2G44110	0.833199	0.000241063	0.0154537		AT1G13480	3.27456	4.66081e-24	2.50825e-21		AT5G22300	3.67711	0.00137461	0.0102819		AT4G08300	-1.25645	0.000275853	0.0315151		AT1G23560	0.785172	0.000399363	0.0248236							AT3G01600	1.5271	0.000897019	0.0270163		AT5G16010	4.82363	1.28874e-44	4.62363e-42
										AT5G49270	0.808095	0.000168683	0.011654		AT1G66700	3.27257	1.02909e-22	4.57497e-20		AT1G21400	3.66429	3.87816e-06	6.86059e-05		AT1G16510	-1.29202	4.67546e-05	0.00919357		AT1G18460	0.783924	0.000123667	0.0101566							AT5G01550	1.52423	0.000862691	0.0262944		AT4G25380	4.81883	4.66225e-17	1.66393e-15
										AT1G69240	0.806347	9.90329e-05	0.00764235		AT4G25380	3.26789	1.66996e-08	1.05079e-06		AT1G19670	3.65995	3.77429e-08	1.04586e-06		AT2G43610	-1.33263	7.99876e-14	1.02234e-10		AT2G22080	0.782514	4.56474e-06	0.00068138							AT2G44290	1.52299	0.000579908	0.0194094		AT1G55525	4.81721	2.38312e-10	3.66443e-09
										AT3G57140	0.799332	0.000407303	0.0233315		AT3G47420	3.26548	1.88119e-24	1.09915e-21		AT5G38900	3.65053	9.95482e-36	8.14304e-33		AT5G48430	-1.3747	3.27271e-05	0.00709155		AT4G30110	0.780139	0.000577186	0.0333431							AT5G38020	1.51598	0.00174762	0.0429153		AT3G55090	4.80975	4.45087e-34	7.58503e-32
										AT2G46600	0.798837	0.000874867	0.0404774		AT3G52742	3.2496	0.00104879	0.0149985		AT2G33830	3.64064	3.48476e-07	7.72085e-06		AT5G38940	-1.3867	9.25626e-05	0.0152654		AT2G46940	0.768835	0.000342039	0.0222064							AT4G02700	1.50276	0.000149403	0.0066716		AT3G48580	4.80811	6.06112e-23	3.96006e-21
										AT4G31250	0.796504	0.000218093	0.014342		AT4G09300	3.22056	8.76975e-17	2.08536e-14		AT5G43450	3.63757	0.00665111	0.0359069		AT4G23515	-1.39025	6.2847e-06	0.00186264		AT2G37980	0.758955	4.48468e-05	0.00445203							AT3G03290	1.49034	0.00103758	0.0299274		AT3G46090	4.79614	1.99269e-07	1.93405e-06
										AT5G61350	0.791835	0.000878476	0.0405527		AT5G43980	3.20923	3.21888e-18	8.66134e-16		AT2G31985	3.63469	5.05432e-05	0.000649251		AT5G38100	-1.39288	5.73348e-08	2.79166e-05		AT5G09440	0.756225	0.000415977	0.0255098							AT1G17400	1.4816	0.00195633	0.0467372		AT5G01550	4.78804	5.42585e-24	4.10958e-22
										AT4G34580	0.789209	0.000611513	0.0310309		AT1G15415	3.18031	0.00220114	0.0266742		AT3G14620	3.63435	4.98531e-05	0.000642		AT4G08770	-1.4242	3.40694e-05	0.00718267		AT4G37300	0.74699	0.000251262	0.0175467							AT1G17170	1.46933	8.34144e-07	9.80358e-05		AT5G59220	4.77725	3.98468e-13	8.76202e-12
										AT3G21250	0.788689	0.00102745	0.0448657		AT3G61390	3.16868	7.51713e-09	5.10715e-07		AT2G40740	3.60242	0.000146225	0.00161028		AT3G25190	-1.42577	2.36119e-06	0.000818413		AT1G05000	0.746863	2.27577e-05	0.00259997							AT5G26270	1.46474	1.17995e-07	1.80074e-05		AT5G16980	4.77619	6.30197e-08	6.64306e-07
										AT2G22920	0.782705	0.000734745	0.0355213		AT1G78290	3.14791	1.27428e-21	4.73802e-19		AT3G62990	3.58455	5.4795e-06	9.36138e-05		AT3G60160	-1.43374	0.000187163	0.0239218		AT2G40420	0.744258	0.000741185	0.0408551							AT2G02060	1.44311	0.000329007	0.0125526		AT1G26240	4.75542	2.56099e-12	5.0213e-11
										AT5G47050	0.777129	0.000133521	0.00954718		AT1G51840	3.14329	1.67471e-22	7.13495e-20		AT1G47890	3.5839	2.09418e-08	6.15183e-07		AT1G29730	-1.43519	5.59814e-05	0.0105029		AT1G22170	0.73412	3.94069e-05	0.00402936							AT4G15765	1.43354	1.5749e-07	2.28416e-05		AT5G66400	4.75427	0.00136404	0.00573728
										AT2G21830	0.768351	0.000688686	0.0341008		AT5G26170	3.13809	0.000503196	0.00829868		AT1G53625	3.5819	4.3781e-10	1.76245e-08		AT3G59930	-1.43938	0.000419513	0.0420541		AT3G22970	0.717277	3.17555e-05	0.00343598							AT3G45070	1.43183	2.08982e-06	0.000218045		AT2G29470	4.74497	8.09754e-09	9.75808e-08
										AT5G36180	0.767938	0.000549364	0.0288064		AT1G66090	3.1288	2.13226e-06	7.44109e-05		AT3G24982	3.57876	0.00231216	0.0159258		AT1G52070	-1.44873	5.40701e-07	0.000221147		AT1G23120	0.699988	0.000278014	0.0188883							AT4G37409	1.43002	2.54955e-07	3.49921e-05		AT2G29460	4.72402	1.66151e-17	6.24594e-16
										AT4G34131	0.763957	0.000862381	0.0401724		AT5G38900	3.11085	4.01562e-27	2.93284e-24		AT3G18773	3.56874	2.60464e-13	1.9655e-11		AT1G66930	-1.45078	0.000410381	0.0417863		AT3G13110	0.693977	2.6685e-05	0.0029658							AT5G24600	1.41906	0.000205311	0.00858612		AT4G18195	4.7125	3.1522e-05	0.000202013
										AT1G55920	0.755782	0.000291229	0.0180474		AT4G40020	3.10303	2.59283e-05	0.000676318		AT1G58320	3.56697	1.14133e-07	2.82228e-06		AT3G46280	-1.45976	3.35941e-13	4.04117e-10		AT2G19800	0.691715	7.98493e-05	0.00725741							AT4G17970	1.41414	0.00158629	0.0399996		AT1G58320	4.70448	5.18397e-12	9.8616e-11
										AT3G60330	0.735889	6.9344e-05	0.0057607		AT4G28350	3.08468	5.95463e-06	0.000184924		AT1G60830	3.55576	5.92251e-06	0.000100095		AT4G18205	-1.46073	0.000157727	0.021361		AT2G25450	0.686796	0.000220907	0.0157956							AT5G47980	1.40449	4.27282e-05	0.00248089		AT3G09922	4.68991	1.18303e-18	5.19161e-17
										AT4G23920	0.735819	0.000211569	0.0141392		AT5G11210	3.05215	1.39751e-10	1.38734e-08		AT4G16000	3.5392	1.4062e-09	5.19076e-08		AT1G72540	-1.49384	5.27518e-05	0.0100349		AT3G43670	0.68359	0.000509626	0.0297767							AT3G51750	1.39584	1.75632e-06	0.000192068		AT1G57630	4.68853	7.88748e-19	3.52952e-17
										AT1G10530	0.726293	0.000964244	0.0429603		AT4G31380	3.02679	0.00355088	0.0388942		AT3G61390	3.53919	1.12061e-10	4.98186e-09		AT4G33720	-1.52786	0.000380876	0.040149		AT4G38470	0.677416	0.000384755	0.0242847							AT3G43930	1.39072	0.000169113	0.00734258		AT3G26820	4.67882	3.24399e-10	4.86717e-09
										AT3G10960	0.724555	0.000224803	0.0146408		AT4G18210	3.02208	6.52353e-05	0.00148891		AT1G63055	3.53894	0.000538954	0.00476301		AT3G15370	-1.53768	0.000293425	0.0327899		AT5G05160	0.663558	0.000325655	0.0214827							AT1G67600	1.37692	0.00209285	0.0489129		AT1G75600	4.65627	1.31208e-16	4.45644e-15
										AT4G30960	0.721723	7.44322e-06	0.000975729		AT5G20230	3.01592	0.0021184	0.025972		AT3G52742	3.53435	0.000348992	0.00332257		AT4G24350	-1.58744	0.000455909	0.0443968		AT2G34585	0.663132	0.000754235	0.0414627							AT5G39050	1.36833	0.00106075	0.0303752		AT1G62420	4.6359	3.55966e-05	0.000224954
										AT5G53420	0.720944	0.000173713	0.0119611		AT3G49120	2.98763	1.41759e-26	9.99646e-24		AT1G21528	3.53395	3.59019e-07	7.90304e-06		AT5G41300	-1.60773	8.47212e-05	0.0144379		AT1G68670	0.659098	1.22318e-05	0.00154407							AT4G15230	1.36629	0.00021971	0.00898616		AT3G27250	4.62734	4.46199e-10	6.54106e-09
										AT5G57660	0.712441	0.000403026	0.0231985		AT2G29500	2.97529	1.00619e-05	0.00029715		AT5G16010	3.53387	1.58634e-27	6.90226e-25		AT5G25250	-1.61166	3.10939e-05	0.00683731		AT2G27360	0.65141	0.000433023	0.026045							AT2G47530	1.36389	3.75437e-05	0.00225814		AT1G78290	4.62244	2.00552e-40	5.6182e-38
										AT1G58360	0.706755	0.000215386	0.0143135		AT4G21650	2.97168	0.00189042	0.0238784		AT3G09400	3.51958	5.02764e-07	1.08113e-05		AT2G24400	-1.62392	8.4063e-05	0.0144379		AT1G25230	0.646986	0.00042762	0.0258723							AT1G78490	1.36194	0.00216851	0.0498752		AT1G21130	4.60922	1.57471e-35	3.00962e-33
										AT2G25490	0.70355	0.000887923	0.0408045		AT5G66650	2.95004	1.34226e-16	3.08418e-14		AT4G28040	3.51338	1.24849e-15	1.45066e-13		AT1G34370	-1.62926	2.5629e-16	4.36761e-13		AT1G13300	0.631666	0.000257714	0.0177458							AT3G01970	1.35525	0.00159153	0.0400823		AT4G39360	4.59119	5.2788e-10	7.62908e-09
										AT2G22470	0.696304	0.000281251	0.017482		AT4G03585	2.94003	2.21249e-06	7.69479e-05		AT2G47180	3.50229	1.36701e-12	8.96005e-11		AT4G25310	-1.6297	1.58209e-06	0.000577744		AT1G30840	0.626494	5.78565e-05	0.00558097							AT2G41640	1.34678	4.87638e-05	0.00277006		AT5G13200	4.59092	1.90471e-38	4.69293e-36
										AT4G05200	0.694404	0.000376607	0.0219419		AT2G18470	2.93106	0.000214849	0.00416461		AT2G31945	3.48731	1.13924e-10	5.05367e-09		AT1G29740	-1.6439	0.000109236	0.0169942		AT1G17430	0.620275	0.00018483	0.0137948							AT2G05510	1.3465	6.62592e-05	0.00349227		AT4G28420	4.58353	3.8993e-19	1.81642e-17
										AT4G00460	0.683575	0.000495617	0.0268843		AT5G46130	2.93023	3.08921e-09	2.29725e-07		AT3G60140	3.48454	0.000166322	0.00179244		AT2G19210	-1.64698	0.000431525	0.0428383		AT2G40230	0.613018	0.000210202	0.0152434							AT5G38700	1.34306	5.50502e-08	9.78936e-06		AT3G06640	4.57992	3.33592e-13	7.47202e-12
										AT5G03670	0.682572	6.19347e-05	0.00534416		AT5G63180	2.92474	0.00150867	0.0200731		AT2G19900	3.46015	3.324e-06	5.98906e-05		AT4G19370	-1.67232	0.000309657	0.0342058		AT1G07750	0.606687	0.000150199	0.0117522							AT1G27670	1.31919	7.9112e-05	0.0040446		AT1G32180	4.56817	4.60389e-13	1.01019e-11
										AT5G22890	0.67745	0.000711399	0.0348041		AT3G09922	2.92088	1.60093e-08	1.01046e-06		AT5G53190	3.44932	8.88894e-05	0.00105624		AT2G28710	-1.67289	1.4714e-06	0.000547092		AT1G14720	0.604551	0.00031917	0.0211231							AT1G55920	1.31219	4.27656e-10	1.30531e-07		AT5G01380	4.55613	9.85614e-12	1.81584e-10
										AT3G30180	0.674048	0.000529487	0.0279072		AT4G39360	2.89872	0.000255818	0.00476984		AT2G03360	3.44912	1.96923e-14	1.83885e-12		AT1G52690	-1.71234	0.000211287	0.0258757		AT4G21470	0.591931	0.000308804	0.0205702							AT4G14860	1.30184	0.00153504	0.0393873		AT3G21781	4.54612	1.05533e-05	7.47283e-05
										AT1G10050	0.667429	0.000316804	0.0192244		AT1G78340	2.8909	1.78058e-24	1.07097e-21		AT3G15500	3.41195	5.10082e-08	1.37978e-06		AT4G22690	-1.73333	0.000389104	0.0408061		AT5G02790	0.486928	0.000936995	0.0498998							AT5G14780	1.29966	6.80175e-05	0.00356656		AT1G63780	4.52541	0.0124361	0.0379579
										AT1G53470	0.654521	0.000803688	0.038311		AT1G62580	2.86746	0.000116104	0.00246812		AT5G24780	3.40833	4.85716e-05	0.000629063		AT2G41240	-1.75704	2.42836e-05	0.00570804		AT1G71400	-0.562181	0.000239861	0.0169143							AT1G55265	1.29941	9.46209e-08	1.53571e-05		AT4G11480	4.52474	2.24032e-11	3.94612e-10
										AT4G19810	0.647661	0.00102455	0.0448657		AT5G10695	2.86651	1.96473e-09	1.52192e-07		AT4G11650	3.40368	1.23957e-07	3.04311e-06		AT5G02480	-1.78147	4.39436e-24	1.12331e-20		AT1G02810	-0.565734	0.000677398	0.0379834							AT2G18193	1.29696	9.69029e-05	0.00472951		AT2G25440	4.52208	1.82324e-19	8.87745e-18
										AT5G63650	0.645623	6.94677e-05	0.0057607		AT5G36970	2.84443	0.0011738	0.0164299		AT5G11210	3.39057	1.40632e-12	9.15902e-11		AT4G00910	-1.80605	5.28038e-12	4.90835e-09		AT3G14470	-0.573618	0.000912511	0.0488504							AT5G17700	1.29637	0.00124559	0.0336047		AT5G06720	4.51808	3.73667e-52	2.3156e-49
										AT1G08840	0.641441	0.000914228	0.0411875		AT2G23130	2.83795	2.33045e-05	0.000620931		AT5G57510	3.38511	1.71983e-06	3.30549e-05		AT2G41380	-1.80954	4.93822e-12	4.80889e-09		AT5G13420	-0.592439	0.000728503	0.0403737							AT5G61820	1.2937	1.58091e-06	0.000174755		AT3G30720	4.50821	3.31129e-06	2.58457e-05
										AT2G45750	0.62995	0.000464394	0.0253927		AT4G29050	2.83296	4.18553e-07	1.8447e-05		AT1G61562	3.37211	9.16128e-08	2.3302e-06		AT1G49700	-1.90317	1.08168e-06	0.000409636		AT2G28960	-0.630579	0.000268491	0.0183633							AT4G09500	1.2928	3.94716e-08	7.27202e-06		AT4G21650	4.50734	1.94957e-06	1.58021e-05
										AT4G30560	0.619111	0.000108481	0.00815604		AT3G22910	2.82483	0.000127609	0.00267651		AT5G65600	3.34997	3.69377e-13	2.66918e-11		AT3G16530	-1.90722	8.19331e-05	0.0141994		AT5G38550	-0.635098	0.000424561	0.0257634							AT3G09270	1.2911	4.84516e-07	6.11626e-05		AT5G28510	4.49872	1.15132e-26	1.08002e-24
										AT5G50180	0.612949	0.000125823	0.00909218		AT5G38200	2.80679	1.99767e-18	5.52059e-16		AT3G49780	3.34863	7.7587e-23	2.36814e-20		AT1G35240	-1.95722	0.000490215	0.0467254		AT2G45590	-0.642004	0.000329542	0.0216692							AT1G58360	1.28356	2.18218e-11	8.58184e-09		AT4G17980	4.49084	7.22948e-09	8.80017e-08
										AT5G60700	0.609107	0.000935672	0.0417784		AT1G53625	2.80211	5.50014e-07	2.32873e-05		AT2G29500	3.3232	1.13502e-06	2.27561e-05		AT2G03530	-1.98099	2.56474e-05	0.00587879		AT3G13650	-0.642275	0.000214798	0.0154568							AT5G15180	1.28025	1.88666e-07	2.66084e-05		AT5G26170	4.48775	1.80229e-07	1.76012e-06
										AT1G61590	0.608741	0.000691783	0.0341074		AT5G67060	2.79554	0.000126781	0.00266462		AT5G01550	3.31995	3.71129e-13	2.67239e-11		AT3G12220	-1.98345	1.31363e-11	1.11932e-08		AT1G51850	-0.658131	0.000102069	0.00890149							AT5G48000	1.27743	7.20107e-05	0.00374712		AT5G11140	4.47618	1.01087e-12	2.1159e-11
										AT4G33030	0.602959	0.000562406	0.0289374		AT2G40880	2.7917	1.43247e-14	2.61554e-12		AT1G53610	3.3137	3.50294e-08	9.77286e-07		AT1G62280	-1.99282	8.62849e-10	5.69202e-07		AT1G71870	-0.659244	0.000406079	0.0251162							AT5G37540	1.27335	6.69058e-09	1.50354e-06		AT2G15780	4.43981	1.3568e-07	1.35614e-06
										AT4G10380	0.55719	0.00084432	0.0395432		AT2G41380	2.78776	9.85618e-28	7.75226e-25		AT1G63057	3.29979	0.000919272	0.00743636		AT5G38200	-2.00185	1.70229e-09	1.08787e-06		AT1G71040	-0.661243	0.000235686	0.0166774							AT1G22430	1.27223	7.68585e-05	0.00394579		AT5G46350	4.42689	4.42427e-07	4.02475e-06
										AT5G49890	0.553322	0.000913296	0.0411875		AT3G49110	2.77561	0.000130269	0.00271836		AT2G22760	3.29213	1.04927e-10	4.67485e-09		AT3G61400	-2.01162	1.61947e-08	8.95085e-06		AT1G64190	-0.671083	0.000677218	0.0379834							AT1G53830	1.26729	3.00948e-14	2.05146e-11		AT5G40800	4.40728	8.08813e-08	8.35365e-07
										AT1G53830	0.549266	0.000981114	0.0435223		AT5G53048	2.75452	5.33586e-07	2.26857e-05		AT3G61280	3.26873	3.64896e-12	2.19474e-10		AT2G36110	-2.05441	0.000433958	0.0428717		AT4G13510	-0.672341	0.000255811	0.0177334							AT2G29480	1.26067	3.94927e-05	0.00232745		AT1G64940	4.40077	9.73047e-23	6.25749e-21
										AT5G18170	0.54438	0.000312116	0.0190227		AT5G17170	2.74967	0.000205942	0.00401863		AT1G62540	3.26404	6.66201e-05	0.000823688		AT2G16660	-2.06958	3.10901e-18	5.77993e-15		AT1G07260	-0.673607	0.000650601	0.0368554							AT2G02120	1.2577	8.34628e-05	0.00423527		AT4G36880	4.38823	5.6342e-34	9.52226e-32
										AT2G38860	0.542304	0.000528628	0.0279072		AT1G52855	2.74807	5.44077e-06	0.000170912		AT5G12270	3.25667	4.53212e-11	2.20671e-09		AT1G21210	-2.07029	6.13626e-06	0.00184539		AT1G24320	-0.681841	0.000257727	0.0177458							AT3G10986	1.25727	0.00046712	0.0163014		AT3G28210	4.38273	6.50236e-22	3.91098e-20
										AT1G30110	-0.551516	0.000979519	0.0435223		AT3G44769	2.74287	0.00113049	0.0159109		AT4G15610	3.25117	7.85939e-20	1.72822e-17		AT1G26700	-2.08128	4.85967e-07	0.000202817		AT5G17330	-0.682316	2.98126e-06	0.000476303							AT2G03980	1.25271	0.000403935	0.0145175		AT3G29670	4.36749	2.36231e-11	4.15027e-10
										AT5G13420	-0.573904	0.00106277	0.0457551		AT1G48700	2.74124	3.74563e-06	0.000123148		AT2G43550	3.23799	4.71042e-17	6.50866e-15		AT1G12010	-2.27981	3.2022e-09	1.98439e-06		AT4G09620	-0.685314	0.000566957	0.0328449							AT3G15700	1.24974	1.22568e-05	0.000945852		AT1G53625	4.3614	1.68281e-13	3.92157e-12
										AT1G18210	-0.575552	0.00090429	0.0411875		AT5G52320	2.74053	1.02521e-08	6.72067e-07		AT1G78340	3.22322	2.58827e-29	1.32325e-26		AT3G46270	-2.3075	2.71905e-10	1.9174e-07		AT1G44800	-0.688706	0.000455098	0.0267435							AT4G17340	1.24418	8.55934e-05	0.00431322		AT1G32940	4.35216	3.70664e-40	9.9738e-38
										AT1G49820	-0.599699	0.000664291	0.0330529		AT1G60830	2.72835	0.00118223	0.016514		AT4G28703	3.21877	1.31467e-12	8.6447e-11		AT4G01390	-2.30803	4.87393e-12	4.80889e-09		AT4G31910	-0.69009	1.81802e-05	0.0021367							AT5G03860	1.24373	3.42672e-05	0.00209183		AT4G36430	4.34437	5.09239e-31	6.71868e-29
										AT5G42720	-0.609341	0.000746422	0.0360008		AT5G01380	2.72157	1.73855e-05	0.000481101		AT5G23660	3.20096	0.00207941	0.014559		AT1G61560	-2.36982	3.68899e-22	8.3822e-19		AT3G47980	-0.707395	0.00012205	0.0101206							AT1G18140	1.24266	3.26564e-05	0.00202986		AT3G52780	4.33541	5.20089e-27	5.01689e-25
										AT4G15400	-0.613072	0.000994247	0.0440094		AT3G28210	2.70746	2.70381e-10	2.47951e-08		AT1G74590	3.19631	2.17291e-44	4.93734e-41		AT4G01380	-2.40826	1.01509e-06	0.00039167		AT3G57330	-0.711172	4.33062e-05	0.00434124							AT1G64930	1.23674	1.79028e-05	0.00126246		AT3G09400	4.33467	2.0714e-10	3.2091e-09
										AT4G24310	-0.616149	0.000498695	0.0269294		AT1G51830	2.70224	1.82681e-35	3.39621e-32		AT5G03985	3.18607	1.36531e-09	5.05806e-08		AT1G51840	-2.42235	8.04832e-11	6.09586e-08		AT4G34860	-0.714612	3.40315e-05	0.00362668							AT1G52565	1.23492	3.81204e-05	0.00227278		AT5G38900	4.33258	1.60858e-47	7.47624e-45
										AT1G49230	-0.620356	0.00080913	0.0383824		AT5G57510	2.67346	0.000156708	0.00317925		AT2G43570	3.18484	3.87091e-29	1.93074e-26		AT5G27920	-2.45159	4.05087e-47	1.65681e-43		AT2G38170	-0.718168	0.000801541	0.0438276							AT5G11975	1.23416	0.00177613	0.0432919		AT2G31985	4.31581	4.79224e-07	4.33059e-06
										AT4G26060	-0.620868	0.000434369	0.0241643		AT2G30540	2.66955	0.00368526	0.0399595		AT2G17500	3.18071	6.05828e-18	9.99128e-16		AT4G03050	-2.49592	0.000109537	0.0169942		AT3G25900	-0.718264	4.47268e-06	0.000672546							AT3G10527	1.22862	0.00128248	0.0342384		AT3G49120	4.27656	4.57898e-47	2.03565e-44
										AT3G51330	-0.641315	0.000272188	0.0170744		AT5G61890	2.66471	0.00175553	0.022466		AT1G73260	3.17578	2.48236e-11	1.25035e-09		AT5G06860	-2.57128	2.47965e-12	2.66889e-09		AT2G46710	-0.73121	1.19041e-05	0.00151204							AT2G28671	1.22561	0.000371395	0.0136356		AT1G75030	4.26256	1.82168e-21	1.04644e-19
										AT1G71870	-0.643183	0.000567685	0.0290956		AT2G03360	2.6605	5.26527e-09	3.70017e-07		AT1G10070	3.17329	0.000982845	0.00782348		AT4G24540	-2.57222	0.000412843	0.0417863		AT5G52882	-0.73195	0.000128642	0.010481							AT5G42580	1.22299	0.00192415	0.0462384		AT2G26380	4.25921	6.29389e-09	7.74429e-08
										AT2G42840	-0.648296	0.000100343	0.00765679		AT1G73220	2.65708	1.17265e-08	7.46533e-07		AT5G15290	3.1699	1.07784e-05	0.000169291		AT1G33670	-2.5762	1.89521e-05	0.00484464		AT3G02910	-0.73495	4.00836e-05	0.00405797							AT1G02570	1.2208	0.000200365	0.00843098		AT5G39050	4.2526	1.16783e-21	6.80403e-20
										AT4G22270	-0.656857	0.000215578	0.0143135		AT5G37670	2.65226	0.00136941	0.0185829		AT1G06830	3.16138	2.7254e-07	6.19961e-06		AT3G12230	-2.59582	5.08004e-05	0.00982777		AT5G13110	-0.747474	0.000183938	0.0137785							AT5G65870	1.21931	3.92103e-06	0.000369516		AT2G03360	4.25161	5.13225e-21	2.8443e-19
										AT1G35580	-0.65734	9.31257e-05	0.00726878		AT1G73000	2.64957	7.17337e-05	0.00161559		AT1G26240	3.16102	6.61496e-07	1.39892e-05		AT1G07550	-2.60743	6.47549e-10	4.41413e-07		AT2G27510	-0.747809	0.000173498	0.0131408							AT5G47050	1.21805	2.11105e-09	5.32975e-07		AT1G68290	4.2404	2.38322e-10	3.66443e-09
										AT1G23150	-0.661599	0.00104854	0.0453744		AT3G29670	2.64726	5.07716e-05	0.00121012		AT5G43580	3.15158	4.13752e-17	5.87585e-15		AT4G15660	-2.6683	9.88347e-05	0.0157186		AT3G02850	-0.748205	3.42273e-05	0.00362668							AT3G20850	1.21311	0.00211259	0.049038		AT4G14368	4.22958	1.43335e-10	2.27755e-09
										AT3G29034	-0.663106	0.000894372	0.0410088		AT3G02040	2.64677	2.21167e-35	3.76906e-32		AT3G21670	3.14853	3.66109e-05	0.000489982		AT2G45360	-2.74012	7.09023e-11	5.57674e-08		AT1G72830	-0.750823	7.89289e-06	0.00106894							AT1G14960	1.20981	0.000813809	0.0251016		AT1G09080	4.22148	9.31522e-05	0.000533752
										AT1G13930	-0.669141	0.000499083	0.0269294		AT4G21380	2.63025	0.00468574	0.0480234		AT4G11470	3.1207	0.00013485	0.00150446		AT3G13950	-2.84207	4.63145e-05	0.00919357		AT1G66140	-0.755891	9.27999e-05	0.00830454							AT4G12440	1.20836	0.000585212	0.019523		AT1G01560	4.18392	5.13271e-06	3.85048e-05
										AT3G07270	-0.684596	0.000456245	0.0250812		AT1G76520	2.61175	1.03177e-19	3.29683e-17		AT3G01420	3.10441	3.01462e-43	5.13742e-40		AT5G35940	-2.86192	8.8577e-27	2.58772e-23		AT5G52870	-0.756399	0.000150566	0.0117522							AT2G39050	1.20792	4.74744e-05	0.00271188		AT5G40530	4.17226	0.00867925	0.0282199
										AT1G77280	-0.685967	0.000280166	0.0174676		AT5G20790	2.60964	1.59389e-09	1.26829e-07		AT1G75030	3.10437	9.55928e-13	6.4305e-11		AT5G53902	-2.87533	0.000111978	0.0169942		AT4G35270	-0.759553	0.000105572	0.00906059							AT5G55250	1.20504	1.836e-05	0.0012851		AT2G18050	4.17169	3.19166e-08	3.51289e-07
										AT3G01860	-0.691136	0.000241848	0.0154556		AT1G07985	2.60894	0.00244273	0.0291276		AT3G21352	3.10358	2.99654e-06	5.46162e-05		AT5G33355	-2.88868	3.64724e-08	1.86465e-05		AT1G77920	-0.78472	6.28685e-05	0.00603596							AT2G39980	1.20062	2.4994e-07	3.45357e-05		AT5G57220	4.1502	1.04126e-37	2.41975e-35
										AT4G10550	-0.691691	0.000723117	0.0352089		AT2G29470	2.60716	0.000919708	0.013531		AT3G49620	3.10194	3.80286e-06	6.76248e-05		AT1G21230	-3.24245	0.000167814	0.0221369		AT2G43120	-0.786713	1.01911e-05	0.00131074							AT3G10815	1.20042	0.000658361	0.0213368		AT1G23550	4.13125	6.54739e-29	7.27686e-27
										AT1G66200	-0.69592	0.00085612	0.0399718		AT1G08165	2.59168	0.000351362	0.00615185		AT1G76470	3.0981	3.32111e-10	1.36929e-08		AT1G08090	-3.28071	1.4985e-08	8.51233e-06		AT1G80830	-0.790628	0.000143161	0.0114361							AT5G44700	1.19987	0.00123963	0.0335323		AT2G02990	4.09735	1.60998e-10	2.52705e-09
										AT1G80380	-0.709858	0.000520648	0.0277996		AT1G61560	2.58504	1.17694e-30	1.20342e-27		AT2G04040	3.08904	1.59509e-06	3.08897e-05		AT1G51830	-3.8121	8.5592e-55	4.37589e-51		AT1G32380	-0.793031	0.000171585	0.0130443							AT5G09440	1.19337	2.98914e-08	5.8217e-06		AT5G65600	4.07856	2.47732e-18	1.05325e-16
										AT4G18340	-0.710085	0.000131763	0.0094546		AT5G06320	2.57683	4.74795e-16	9.90771e-14		AT4G39360	3.08843	7.83621e-05	0.000945989		AT4G31940	-3.83111	3.55353e-06	0.00119131		AT3G15650	-0.793134	9.34007e-05	0.00830454							AT3G49120	1.19293	6.16208e-06	0.000538523		AT3G09520	4.07504	2.04112e-16	6.80928e-15
										AT1G07260	-0.712522	0.000317974	0.0192383		AT1G73010	2.56618	9.00502e-18	2.33105e-15		AT1G44130	3.07549	1.50482e-06	2.93082e-05		AT1G33840	-3.9958	2.19857e-11	1.79843e-08		AT1G62180	-0.798042	3.25348e-05	0.00350177							AT3G22370	1.19223	0.000600441	0.0199335		AT3G48840	4.0697	3.09978e-06	2.42968e-05
										AT1G32380	-0.712824	0.000727783	0.0352682		AT5G46610	2.55594	0.00137167	0.0186012		AT5G24316	3.06508	0.0078128	0.0406234		AT1G50050	-4.06516	2.30841e-06	0.000813913		AT2G35000	-0.802019	2.12621e-05	0.00248463							AT2G29490	1.18196	2.84903e-06	0.000281943		AT1G33030	4.06942	1.0061e-14	2.72512e-13
										AT1G08930	-0.717345	0.000808264	0.0383824		AT1G68620	2.54877	1.02535e-08	6.72067e-07		AT1G06983	3.06466	2.55107e-08	7.29641e-07		AT4G19760	-4.64088	1.37276e-05	0.00369382		AT5G10520	-0.811829	2.44365e-05	0.00274575							AT1G78290	1.18157	0.000224857	0.00912367		AT1G53540	4.06078	0.0040263	0.0146223
										AT2G38310	-0.724279	5.6585e-05	0.00505953		AT5G13200	2.53724	8.55412e-15	1.61974e-12		AT5G52320	3.06014	8.07932e-11	3.67369e-09		AT5G23990	-4.78779	6.11617e-16	9.62121e-13		AT4G37390	-0.817036	1.01209e-05	0.00130995							AT1G74830	1.18125	1.56579e-05	0.0011571		AT5G50130	4.05984	5.19624e-13	1.13287e-11
										AT1G73270	-0.725584	0.000165449	0.0115047		AT5G07550	2.52616	0.000841959	0.0125417		AT1G75000	3.05763	1.78352e-16	2.30841e-14		AT1G30270	-5.13741	2.22197e-104	4.54392e-100		AT4G14680	-0.81817	0.000144523	0.0115							AT1G65310	1.17109	4.97925e-05	0.00281286		AT5G43450	4.05599	0.00291321	0.0110961
										AT3G09290	-0.726006	0.00062643	0.0314876		AT3G04000	2.51933	0.00197603	0.0246402		AT5G17170	3.05218	2.89866e-05	0.000400795		AT3G03670	-5.18536	4.18177e-09	2.51521e-06		AT5G09800	-0.824918	2.94727e-05	0.00320594							AT4G04840	1.17095	1.9748e-06	0.000210337		AT4G18350	4.04253	3.62255e-07	3.35209e-06
										AT1G02900	-0.728296	0.000883854	0.0407091		AT5G46350	2.50431	0.00442387	0.0459916		AT1G02580	3.04864	0.000109826	0.00126153		AT2G28270	-5.70601	0.000265284	0.0305099		AT1G04770	-0.825691	0.000181524	0.0136477							AT1G23550	1.15896	0.000979226	0.0287718		AT5G50360	4.0353	2.30868e-07	2.22386e-06
										AT1G29270	-0.731058	0.000557004	0.0289374		AT1G07180	2.50005	0.00137709	0.0186499		AT2G34600	3.04232	7.89056e-14	6.72341e-12		AT1G08430	-5.72128	4.46336e-28	1.52126e-24		AT5G35735	-0.831745	1.63821e-05	0.00197067							AT1G49500	1.15816	3.14304e-07	4.20099e-05		AT3G14620	4.00943	9.57039e-06	6.82884e-05
										AT2G35930	-0.732866	2.20227e-05	0.00235792		AT3G48580	2.49994	7.79189e-07	3.14288e-05		AT4G23170	3.02189	1.42556e-12	9.22619e-11		AT5G23980	-5.83785	2.18112e-15	3.18599e-12		AT1G20640	-0.844053	4.53176e-05	0.00447703							AT3G17600	1.1577	0.000441278	0.0155054		AT4G31380	3.99766	9.03319e-05	0.000518893
										AT3G22840	-0.732968	0.00103822	0.0450778		AT1G33030	2.49637	4.78346e-06	0.000152846		AT4G08290	3.01187	1.70389e-15	1.89372e-13		AT1G33360	-5.89471	1.21398e-56	8.2753e-53		AT4G30190	-0.850674	4.38812e-06	0.000664719							AT1G64110	1.15559	0.00013656	0.00627564		AT5G05390	3.99387	2.24421e-19	1.08241e-17
										AT3G06990	-0.747946	0.000765216	0.0367119		AT5G01640	2.49423	1.27888e-07	6.39442e-06		AT5G64120	2.98718	1.82114e-11	9.45236e-10		AT5G47000	-6.63112	3.65734e-06	0.00120633		AT2G45220	-0.85903	4.46057e-05	0.00444969							AT5G50800	1.1501	1.54625e-05	0.00114984		AT2G26560	3.99151	1.86023e-23	1.31178e-21
										AT2G27660	-0.753704	0.000208864	0.0140042		AT5G03210	2.48307	0.00346432	0.0380685		AT4G18350	2.97426	0.000311818	0.00302786		AT5G22890	-6.73803	2.47007e-84	2.52565e-80		AT3G27150	-0.863441	2.68473e-05	0.00296771							AT1G76870	1.14819	0.00088968	0.0268439		AT1G64065	3.97519	1.13412e-10	1.83052e-09
										AT1G60095	-0.75444	0.000450858	0.0248519		AT1G09310	2.48032	0.00141333	0.0190525		AT1G65690	2.97224	9.53939e-38	1.02674e-34		AT3G46240	-7.1893	2.48464e-07	0.000108108		AT5G59490	-0.868279	0.000122462	0.0101206							AT5G25120	1.14694	3.29907e-05	0.00204442		AT2G15220	3.95518	2.30844e-76	5.90094e-73
										AT1G48500	-0.766546	3.45042e-05	0.0034253		AT2G41730	2.47185	0.00154611	0.0204647		AT2G25440	2.96534	4.56793e-09	1.51893e-07							AT1G19380	-0.880463	0.000337112	0.0220254							AT2G40200	1.14485	0.00144701	0.0375658		AT1G75000	3.94081	1.59486e-25	1.40582e-23
										AT4G01700	-0.767927	0.000130558	0.0094011		AT1G73830	2.4711	0.000775338	0.0117536		AT3G45680	2.95176	0.000211856	0.0021981							AT4G21990	-0.882285	0.000342055	0.0222064							AT2G43535	1.14465	7.08624e-05	0.00369678		AT3G02040	3.91218	3.26566e-69	5.56522e-66
										AT2G23610	-0.768303	6.24673e-05	0.00536746		AT2G05520	2.45389	3.07199e-08	1.79492e-06		AT2G46750	2.94748	1.415e-24	5.56477e-22							AT1G35910	-0.885451	0.000841851	0.0456654							AT2G46600	1.14293	2.03061e-06	0.000212953		AT2G15490	3.91073	8.04279e-30	9.61842e-28
										AT5G45500	-0.769292	6.93841e-05	0.0057607		AT2G29460	2.45187	1.38026e-06	5.10423e-05		AT1G67000	2.94644	1.94155e-13	1.52203e-11							AT5G25930	-0.900514	9.97243e-05	0.00882841							AT4G13250	1.1416	9.42879e-05	0.00465118		AT2G32190	3.90401	1.6525e-25	1.45037e-23
										AT1G49160	-0.78359	0.000639022	0.0318732		AT2G05380	2.41775	0.00140103	0.018924		AT5G46350	2.94107	0.000755736	0.00632874							AT2G36950	-0.90224	5.65074e-05	0.00547666							AT1G77450	1.13655	0.000350091	0.0130884		AT1G32960	3.89938	0.000207467	0.00108039
										AT5G14760	-0.795806	0.00104949	0.0453744		AT1G26210	2.40385	1.05697e-05	0.000309672		AT5G10695	2.93861	8.36488e-10	3.20942e-08							AT2G15620	-0.909059	7.10762e-05	0.00663703							AT1G54940	1.13499	0.000193469	0.00819137		AT5G01255	3.89688	1.62103e-11	2.91814e-10
										AT3G07195	-0.799304	0.000343267	0.0205257		AT1G24140	2.40168	3.04383e-08	1.78356e-06		AT5G01255	2.92942	2.35298e-07	5.44164e-06							AT3G53480	-0.911489	0.00016004	0.0123461							AT1G34510	1.12665	0.000158691	0.00701303		AT1G14550	3.88802	0.00312748	0.0118111
										AT1G64400	-0.804604	0.000415611	0.0237033		AT3G21670	2.39821	0.0012267	0.0170074		AT5G06980	2.91587	2.06232e-15	2.26744e-13							AT5G03330	-0.912877	2.17701e-06	0.000374117							AT1G79860	1.10935	0.000149418	0.0066716		AT5G10695	3.86084	6.17967e-15	1.71239e-13
										AT5G42010	-0.805718	0.000416111	0.0237033		AT3G01865	2.38484	6.18755e-10	5.22874e-08		AT1G78290	2.91366	5.51275e-19	1.07367e-16							AT2G40370	-0.917403	6.64144e-05	0.00634661							AT5G24090	1.10461	8.0082e-05	0.00408398		AT4G23190	3.83754	3.72154e-45	1.38374e-42
										AT1G52200	-0.807436	8.54908e-05	0.00685602		AT1G61550	2.37659	1.31895e-06	4.94002e-05		AT5G59530	2.91215	6.86134e-36	5.84643e-33							AT1G77280	-0.918912	1.28999e-06	0.000229394							AT1G51620	1.10045	0.0021453	0.0497407		AT3G23120	3.82939	6.35916e-08	6.69989e-07
										AT5G01490	-0.810577	2.33138e-05	0.00248316		AT4G25810	2.35956	4.29962e-06	0.000138686		AT2G28270	2.90179	1.24885e-06	2.47471e-05							AT1G78050	-0.930484	0.00018787	0.0139201							AT5G59820	1.0947	0.00200234	0.0475033		AT1G71520	3.82801	0.0165594	0.0481296
										AT3G02140	-0.815075	3.07842e-05	0.00311652		AT5G39580	2.35161	2.97927e-07	1.35391e-05		AT1G28190	2.89521	8.44339e-15	8.30131e-13							AT5G49850	-0.939234	0.000197909	0.0145584							AT5G61650	1.09427	0.000149344	0.0066716		AT3G44769	3.81508	8.26879e-07	7.13187e-06
										AT3G54420	-0.822077	5.67584e-05	0.00505953		AT1G18980	2.33832	8.339e-22	3.2176e-19		AT5G06860	2.8909	7.497e-16	9.01845e-14							AT5G01720	-0.941378	7.37367e-07	0.000146399							AT3G27650	1.09375	0.000107126	0.00507115		AT3G46230	3.81502	0.00443665	0.0159091
										AT1G31885	-0.828742	0.000357825	0.0212719		AT5G59530	2.33495	2.78441e-24	1.5817e-21		AT3G17790	2.88934	4.63289e-17	6.48921e-15							AT5G25460	-0.94991	3.07377e-09	9.53225e-07							AT5G23030	1.09121	0.00108243	0.0307013		AT2G32830	3.79257	1.01158e-07	1.03537e-06
										AT1G01600	-0.830418	0.000623472	0.0314815		AT5G25910	2.33026	5.01939e-07	2.14742e-05		AT3G48840	2.88737	0.00125674	0.00954068							AT1G59730	-0.950516	1.11569e-06	0.000207416							AT1G64950	1.08325	2.14791e-06	0.000222969		AT3G28740	3.78905	6.93458e-07	6.07333e-06
										AT4G12720	-0.840031	1.52495e-05	0.00172294		AT2G46750	2.32257	1.56546e-16	3.47975e-14		AT3G21305	2.88087	9.67891e-06	0.000153795							AT3G18560	-0.952715	1.75756e-05	0.00208966							AT2G37130	1.08274	4.15939e-05	0.00243027		AT5G06730	3.76767	1.05445e-29	1.23928e-27
										AT3G62210	-0.853975	3.20493e-05	0.00322861		AT4G28703	2.31944	5.0036e-07	2.14515e-05		AT4G29740	2.86899	5.54626e-14	4.82642e-12							AT5G63780	-0.953201	4.6415e-06	0.000687816							AT2G25460	1.08064	0.000272958	0.0107969		AT3G04000	3.73894	8.15751e-07	7.05375e-06
										AT4G05390	-0.854463	0.000114114	0.0084552		AT5G03545	2.31913	8.67759e-16	1.77457e-13		AT5G40010	2.86287	8.80874e-13	5.94518e-11							AT1G12110	-0.955553	2.38952e-06	0.000403848							AT5G40860	1.08053	0.00098702	0.0288351		AT1G06520	3.73784	1.61553e-08	1.85708e-07
										AT5G15130	-0.860636	1.5049e-06	0.000254975		AT2G43580	2.29293	0.000271228	0.00497008		AT1G07985	2.85532	0.000956529	0.00766197							AT5G67520	-0.958485	2.7842e-05	0.00306113							AT4G27280	1.07788	2.21029e-06	0.000228285		AT1G63055	3.73035	0.000235005	0.00120855
										AT1G22570	-0.863473	0.000138238	0.00985009		AT2G26380	2.28584	0.00226635	0.0272469		AT4G34139	2.85511	3.82628e-06	6.78747e-05							AT1G13510	-0.960694	6.8221e-05	0.00645889							AT4G20000	1.07399	1.84125e-05	0.0012851		AT2G40880	3.73011	2.82396e-23	1.9186e-21
										AT2G16660	-0.866373	0.000147912	0.0104951		AT5G59820	2.27497	3.71252e-10	3.30092e-08		AT3G26820	2.85494	0.000145177	0.00160133							AT4G30670	-0.968066	0.000252261	0.0175467							AT5G23220	1.07092	4.61122e-06	0.000422867		AT2G31865	3.70149	6.48332e-35	1.17331e-32
										AT2G44380	-0.876133	0.000368879	0.02157		AT3G01290	2.27379	1.56824e-17	3.91103e-15		AT3G21780	2.85436	3.57563e-07	7.88545e-06							AT3G61190	-0.971643	0.000379977	0.0240574							AT3G59340	1.06472	0.00150869	0.0388572		AT3G19270	3.68074	0.00110984	0.00477415
										AT5G01100	-0.882431	0.000773945	0.0369794		AT3G56620	2.26965	5.29446e-07	2.25566e-05		AT5G46610	2.85152	0.000265226	0.00264474							AT4G23190	-0.97595	0.00037404	0.0237898							AT1G58340	1.05949	5.27145e-06	0.000468701		AT5G20230	3.67906	0.000267499	0.00135673
										AT4G37390	-0.8862	1.82245e-06	0.000305484		AT4G14368	2.26698	0.00167425	0.0217111		AT4G09300	2.85038	1.78734e-13	1.41671e-11							AT5G02230	-0.979404	0.000149878	0.0117522							AT2G21510	1.05867	0.00155755	0.0397651		AT1G56250	3.66729	5.36654e-05	0.000323925
										AT1G33610	-0.891082	0.000433937	0.0241643		AT1G69480	2.25657	5.29996e-10	4.53491e-08		AT1G54095	2.82778	6.41805e-12	3.64581e-10							AT1G09560	-0.988216	0.000131917	0.0106629							AT1G05300	1.05317	0.00102518	0.0296604		AT4G04570	3.66695	1.42044e-05	9.7673e-05
										AT1G24320	-0.89495	2.13177e-06	0.000340584		AT1G18975	2.25112	0.000151702	0.00309304		AT1G21100	2.81687	1.57703e-19	3.24492e-17							AT2G48080	-0.992267	0.000396582	0.0247259							AT3G25250	1.05063	2.07377e-05	0.00140599		AT2G29500	3.66213	1.22695e-07	1.23662e-06
										AT1G73600	-0.895173	0.000441827	0.0244199		AT5G52790	2.24219	5.76904e-14	9.51427e-12		AT2G31083	2.80594	1.04539e-09	3.94433e-08							AT4G25090	-1.00332	2.6414e-06	0.00043916							AT1G52660	1.04961	1.71841e-05	0.00123349		AT3G55970	3.65781	6.09897e-05	0.000364583
										AT5G24530	-0.909342	2.94142e-06	0.000452271		AT3G22240	2.23597	7.2573e-06	0.00022151		ATCG00780	2.80461	0.000387093	0.00362041							AT1G43910	-1.01022	2.78861e-07	6.19859e-05							AT5G65990	1.04945	0.0002134	0.00885197		AT4G15610	3.6499	8.69079e-24	6.34738e-22
										AT5G40780	-0.91417	3.23683e-05	0.0032404		AT3G01970	2.23563	2.74338e-07	1.26072e-05		AT1G22430	2.8009	2.71246e-18	4.74102e-16							AT1G60095	-1.01376	2.72041e-06	0.000445059							AT5G43230	1.03708	0.000208659	0.00867293		AT1G17180	3.64605	4.65297e-19	2.13828e-17
										AT2G35270	-0.915458	4.07108e-07	8.16211e-05		AT1G74590	2.23441	2.17151e-23	1.03273e-20		AT4G03585	2.79417	6.70461e-06	0.000111835							AT3G01420	-1.02676	1.14978e-06	0.000209937							AT5G55590	1.03671	0.00156531	0.0397823		AT4G28140	3.64285	8.23603e-07	7.10662e-06
										AT5G07390	-0.915646	5.12702e-05	0.00478756		AT1G75030	2.23133	2.2945e-07	1.07374e-05		AT5G43980	2.78885	3.61741e-14	3.25886e-12							AT3G45660	-1.04776	1.03653e-05	0.00132481							AT1G67195	1.03602	0.000221881	0.00903878		AT1G73830	3.64111	2.01906e-07	1.95872e-06
										AT2G21045	-0.918208	7.16249e-06	0.000963638		AT1G47890	2.21382	0.000685105	0.010695		AT3G48580	2.78592	2.41128e-08	6.96479e-07							AT1G51890	-1.05339	7.59981e-05	0.00699389							AT4G34131	1.03368	6.71916e-06	0.00057734		AT1G30040	3.63744	2.51761e-10	3.86235e-09
										AT3G23175	-0.924946	3.72466e-05	0.00360992		AT5G59190	2.21351	0.00297125	0.0337944		AT1G64590	2.78559	1.09549e-08	3.39435e-07							AT5G47910	-1.056	4.13528e-06	0.000635838							AT1G68330	1.03165	0.000463186	0.0161917		AT5G54165	3.63375	2.75674e-10	4.19771e-09
										AT4G14390	-0.925203	7.49053e-05	0.00610561		AT2G30140	2.20378	6.8721e-09	4.74778e-07		AT5G50130	2.76971	2.39495e-06	4.46867e-05							AT5G40850	-1.07376	8.13898e-06	0.00108555							AT5G52790	1.03089	0.000397521	0.0143121		AT3G21720	3.62259	2.26273e-05	0.000149123
										AT1G49320	-0.926016	0.000911068	0.0411875		AT4G36880	2.20019	6.18323e-11	6.72591e-09		AT5G39050	2.76819	7.01776e-11	3.23957e-09							AT1G50590	-1.07764	0.000731647	0.0404384							AT2G28440	1.02719	0.000396452	0.0142988		AT4G30270	3.60822	1.06181e-07	1.083e-06
										AT5G25810	-0.930302	1.4651e-05	0.00167382		AT4G19810	2.19441	8.26465e-28	6.76049e-25		AT3G04000	2.76372	0.0005313	0.00471575							AT5G14760	-1.08372	9.45523e-06	0.00123159							AT3G44300	1.02706	9.86937e-05	0.00477136		AT4G10510	3.60561	4.00832e-28	4.22526e-26
										AT1G78050	-0.931058	0.000187422	0.0127759		AT1G13520	2.18394	5.16435e-09	3.64176e-07		AT4G27310	2.76322	5.41725e-23	1.73098e-20							AT3G12220	-1.08539	7.67349e-05	0.00700548							AT2G41190	1.02337	0.000634374	0.0206905		AT1G74080	3.60435	2.97598e-24	2.33175e-22
										AT1G07610	-0.931717	0.000437595	0.0242515		AT3G06640	2.18356	0.000353512	0.00618419		AT5G49450	2.75825	1.02551e-06	2.08259e-05							AT4G04745	-1.08764	2.01362e-06	0.000348971							AT2G29330	1.01644	6.8853e-05	0.00360114		AT3G01970	3.59698	2.16534e-15	6.38057e-14
										AT3G47040	-0.939165	7.2371e-05	0.00596769		AT2G31865	2.18294	2.54126e-14	4.48006e-12		AT4G16008	2.75591	7.31432e-08	1.90788e-06							AT4G36010	-1.09257	1.7688e-10	6.45929e-08							AT1G79180	1.01615	7.69863e-05	0.00394579		AT3G54520	3.59342	0.00224928	0.00886449
										AT4G13510	-0.958158	2.28557e-07	5.08042e-05		AT1G34060	2.17121	2.20012e-10	2.08298e-08		AT1G70880	2.7551	2.86136e-09	9.9346e-08							AT2G47560	-1.09447	0.000925343	0.049408							AT1G15310	1.01485	4.37838e-09	1.01748e-06		AT5G13370	3.59257	9.13015e-11	1.49369e-09
										AT3G49760	-0.960188	0.00117771	0.0499673		AT4G34710	2.16779	1.57914e-19	4.96821e-17		AT5G40800	2.73975	0.00380037	0.0235662							AT1G21140	-1.09989	0.00026018	0.0178546							AT3G47780	1.01335	3.41834e-05	0.00209183		AT5G17810	3.58966	5.44109e-27	5.19954e-25
										AT1G10550	-0.960418	0.000422582	0.0238724		AT5G39050	2.16461	2.53258e-07	1.1744e-05		AT1G16960	2.73759	0.00039289	0.00366542							AT3G10320	-1.11977	1.68525e-05	0.0020154							AT4G05200	1.00837	2.47916e-07	3.44889e-05		AT5G03210	3.58292	2.50194e-05	0.000163361
										AT5G45470	-0.960839	3.50753e-07	7.24534e-05		AT4G10510	2.1633	4.43919e-12	6.13388e-10		AT3G09270	2.73674	2.32319e-24	8.79801e-22							AT5G41670	-1.1326	7.89906e-07	0.000155323							AT5G38005	1.00727	2.71723e-05	0.00173107		AT1G07985	3.58075	4.61811e-05	0.000283349
										AT5G26280	-0.964496	9.30414e-06	0.00117174		AT4G39510	2.15488	2.07638e-11	2.51254e-09		AT1G22890	2.72956	8.36958e-06	0.00013477							AT1G50090	-1.13307	0.00020293	0.0148212							AT1G76520	1.00103	0.000385594	0.0139812		AT2G30140	3.57612	2.45654e-19	1.17374e-17
										AT5G03570	-0.965976	2.76491e-07	6.07982e-05		AT2G38250	2.1466	2.40633e-05	0.000634892		AT4G25380	2.71364	3.83007e-06	6.78747e-05							AT5G38100	-1.13515	6.02362e-06	0.000837979							AT3G56210	0.995337	4.23052e-09	9.94416e-07		AT1G05560	3.57512	0.000378946	0.00185305
										AT5G45480	-0.968723	2.99824e-08	8.51583e-06		AT1G65690	2.14636	1.54804e-21	5.64409e-19		AT5G61660	2.71162	6.26305e-12	3.57764e-10							AT1G74770	-1.14656	1.42732e-08	3.94441e-06							AT3G50800	0.994955	0.00120382	0.032868		AT4G04223	3.5683	1.32166e-11	2.40035e-10
										AT5G45220	-0.969841	0.000426783	0.0240426		AT5G63350	2.13373	0.00218809	0.0265836		AT5G47240	2.70787	1.57892e-11	8.27921e-10							AT3G14260	-1.15991	4.19936e-06	0.000640872							AT1G19650	0.993633	2.41049e-05	0.00158178		AT3G47420	3.56615	3.31589e-28	3.55026e-26
										AT1G51890	-0.976244	0.000244399	0.0155216		AT4G23700	2.12953	1.35663e-05	0.000386607		AT2G16005	2.68999	0.000753573	0.00631322							AT2G33770	-1.16388	4.01505e-08	1.03934e-05							AT3G49960	0.989347	1.56731e-05	0.0011571		AT5G62490	3.55603	0.000277408	0.0013997
										AT5G12340	-0.977371	0.000359969	0.0213342		AT3G63380	2.12622	7.05914e-22	2.83058e-19		AT4G27460	2.67277	7.69235e-10	2.98498e-08							AT1G24280	-1.18235	1.34537e-06	0.00023718							AT3G20460	0.98817	0.000265496	0.010563		AT1G22890	3.5512	4.09795e-09	5.14762e-08
										AT5G60760	-0.991228	1.34155e-05	0.00155879		AT1G63750	2.11351	1.59045e-06	5.71704e-05		AT4G39580	2.66985	8.71309e-09	2.74973e-07							AT4G19230	-1.18309	1.37711e-05	0.00171719							AT1G69790	0.9845	0.000117124	0.00545756		AT5G56050	3.52674	1.13115e-34	1.99414e-32
										AT1G55120	-0.991922	8.52982e-06	0.00109707		AT5G07571	2.11225	6.73235e-05	0.00152974		AT4G11190	2.66289	6.1989e-07	1.31775e-05							AT5G24030	-1.18366	3.15044e-12	1.46424e-09							AT2G22470	0.982917	3.29956e-07	4.38156e-05		AT5G42380	3.52405	0.00025407	0.00129537
										AT2G39530	-0.999583	2.05055e-06	0.000330187		AT5G43370	2.10834	2.08775e-07	9.86017e-06		AT2G02990	2.65303	2.579e-05	0.000363227							AT4G30120	-1.23828	0.000179235	0.0135253							AT4G10380	0.974844	6.28558e-09	1.42822e-06		AT1G02520	3.52282	1.01656e-24	8.21682e-23
										AT1G15640	-1.00838	0.000587745	0.0299735		AT1G35140	2.1036	0.000268108	0.00493502		AT5G59820	2.65146	5.38633e-13	3.74661e-11							AT1G80240	-1.23964	4.32146e-09	1.28078e-06							AT2G47130	0.974094	8.75274e-07	0.000101772		AT1G70440	3.52062	2.19221e-18	9.37882e-17
										AT3G05155	-1.02755	9.14785e-05	0.00719514		AT1G23550	2.09175	2.76103e-09	2.07584e-07		AT4G36820	2.65002	0.000204903	0.00213356							AT5G62520	-1.24485	0.000782568	0.0429048							AT4G32770	0.973867	0.00141819	0.0371343		AT4G11393	3.5179	2.89361e-05	0.000186728
										AT4G19720	-1.029	0.000417457	0.0237139		AT3G03530	2.08996	1.74933e-07	8.40982e-06		AT1G21120	2.64851	3.74924e-10	1.52713e-08							AT1G15625	-1.24616	0.000314451	0.0208783							AT5G15600	0.973327	1.09099e-05	0.000861418		AT1G09180	3.51755	5.33434e-13	1.15927e-11
										AT3G43890	-1.03682	0.000110913	0.00825237		AT4G10860	2.08563	0.000481349	0.00799641		AT3G03640	2.64184	1.03206e-14	1.00336e-12							AT2G43590	-1.27191	0.000223778	0.0159452							AT1G61590	0.973273	5.90963e-08	1.02417e-05		AT2G37870	3.50012	2.60802e-07	2.48181e-06
										AT4G04710	-1.04081	3.68975e-05	0.00360992		AT3G07805	2.08549	0.000487533	0.008086		AT4G19810	2.63746	1.64976e-38	1.87431e-35							AT2G17500	-1.29963	0.000187722	0.0139201							AT5G46870	0.967494	6.12382e-05	0.00327358		AT1G48325	3.49803	7.57703e-05	0.000443602
										AT1G44050	-1.04174	6.81511e-05	0.00573535		AT4G31248	2.08506	7.65886e-08	4.04713e-06		AT3G46170	2.63387	1.01815e-06	2.07177e-05							AT3G06020	-1.3065	8.06008e-07	0.00015698							AT5G41400	0.967253	1.38154e-05	0.00105419		AT1G47130	3.4949	8.5357e-06	6.15498e-05
										AT1G45015	-1.04249	0.00036601	0.0215083		AT3G53470	2.07684	1.75187e-07	8.40982e-06		AT1G32940	2.62768	1.80206e-17	2.77084e-15							AT4G22780	-1.31469	0.000831337	0.045215							AT1G79160	0.959291	6.55569e-08	1.1172e-05		AT3G54150	3.48861	5.02362e-25	4.17614e-23
										AT3G18560	-1.05507	2.15888e-06	0.000342241		AT5G01815	2.06617	0.000766356	0.0116607		AT4G13290	2.61796	4.82312e-05	0.000625445							AT3G46280	-1.3209	2.95618e-11	1.23375e-08							AT3G14690	0.955768	0.00101528	0.0294502		AT2G38250	3.48658	2.74441e-11	4.79275e-10
										AT4G34950	-1.05543	0.000104671	0.00792785		AT2G45130	2.06389	0.000904548	0.013337		AT2G05510	2.6177	1.05368e-13	8.83109e-12							AT1G19020	-1.3254	0.00061025	0.0347622							AT3G16450	0.951701	3.06802e-05	0.00192457		AT1G69480	3.48031	1.93241e-22	1.2122e-20
										AT5G01790	-1.08963	2.58987e-05	0.00270219		AT3G18250	2.0622	2.51354e-06	8.61003e-05		AT2G25150	2.61255	0.000162354	0.00176135							AT2G28780	-1.34178	2.08181e-07	4.67835e-05							AT3G44310	0.951347	7.34622e-05	0.00378414		AT2G42360	3.47205	6.5761e-22	3.94373e-20
										AT3G20600	-1.09297	0.000845005	0.0395432		AT4G38420	2.06215	9.55643e-06	0.000283641		AT5G16970	2.61062	1.30369e-15	1.49778e-13							AT1G32450	-1.36043	1.96674e-07	4.51908e-05							AT1G62975	0.948032	0.00119378	0.032681		AT5G38310	3.45948	2.64863e-15	7.69383e-14
										AT2G24600	-1.10174	0.00102895	0.0448657		AT1G05000	2.04971	8.39417e-30	8.17433e-27		AT1G24140	2.58745	1.93905e-09	6.93246e-08							AT2G39380	-1.36586	1.20445e-10	4.5613e-08							AT4G37295	0.947586	0.00116134	0.0320506		AT2G25625	3.45772	2.22579e-07	2.14807e-06
										AT1G61840	-1.10615	0.000473296	0.0257418		AT3G01420	2.04614	2.81659e-21	9.59987e-19		AT4G35190	2.5789	6.5367e-05	0.000810154							AT1G04180	-1.37073	1.75111e-09	5.59533e-07							AT2G29450	0.946086	0.000378888	0.0138208		AT3G04430	3.45767	9.50688e-07	8.11079e-06
										AT3G44990	-1.11335	2.04366e-05	0.00219962		AT5G25340	2.04501	0.00169938	0.0219455		AT2G30140	2.57427	2.05881e-11	1.05257e-09							AT5G25250	-1.39172	0.000213652	0.0154388							AT5G17590	0.943724	0.000713887	0.0226692		AT2G18150	3.45593	1.28667e-17	4.89079e-16
										AT1G29020	-1.11959	1.62921e-05	0.00182062		AT4G16563	2.04188	1.4964e-09	1.19537e-07		AT4G13395	2.57374	8.29144e-05	0.000993321							AT5G56080	-1.41913	3.24051e-07	6.95238e-05							AT3G50260	0.943037	0.000352865	0.0131654		AT3G62730	3.4499	2.36561e-23	1.62885e-21
										AT4G23550	-1.13517	1.05576e-07	2.45343e-05		AT1G76470	2.04039	7.38161e-05	0.0016552		AT5G11140	2.5736	8.7257e-05	0.00103865							AT1G16510	-1.42734	5.93369e-06	0.000831122							AT3G50280	0.941838	0.000162993	0.00715484		AT2G28500	3.42895	2.09656e-10	3.24562e-09
										AT1G50590	-1.13713	0.000431727	0.0241643		AT1G70440	2.03144	7.32314e-07	2.98858e-05		AT5G23820	2.5639	8.37028e-16	1.00101e-13							AT2G24600	-1.44686	2.14847e-05	0.00249638							AT1G18420	0.941515	0.000106854	0.00507115		AT5G06320	3.42844	1.92433e-25	1.68174e-23
										AT2G28160	-1.13975	4.58037e-08	1.23248e-05		AT2G38940	2.02236	9.13736e-19	2.66941e-16		AT3G44326	2.56385	1.28126e-14	1.23013e-12							AT4G39795	-1.45353	2.22926e-05	0.00256114							AT1G75750	0.941244	0.0017275	0.0425119		AT5G16970	3.42627	3.06185e-25	2.59813e-23
										AT3G23190	-1.14819	3.01086e-07	6.41375e-05		AT1G75000	2.0131	5.94425e-08	3.19894e-06		AT2G29490	2.55823	1.25979e-22	3.73372e-20							AT3G14940	-1.46476	5.86878e-12	2.60906e-09							AT3G46700	0.94097	0.00217339	0.0498752		AT2G04040	3.42605	1.41136e-07	1.40723e-06
										AT2G34180	-1.15904	8.00854e-05	0.00649899		AT3G09520	2.01308	0.000149078	0.00304864		AT1G24575	2.55699	4.46673e-10	1.79383e-08							AT5G27920	-1.46595	8.84185e-21	7.86156e-18							AT3G27884	0.939737	0.000620764	0.0204094		AT1G36622	3.42263	2.77617e-18	1.15863e-16
										AT3G50190	-1.16244	0.000295194	0.0181829		AT5G25140	1.98369	1.01907e-06	3.96951e-05		AT2G39050	2.55268	9.1944e-17	1.23701e-14							AT5G26220	-1.4707	0.000416639	0.0255098							AT3G52460	0.931768	2.51047e-05	0.001635		AT5G17860	3.41299	0.00403598	0.0146522
										AT3G24300	-1.16739	5.93463e-07	0.000113235		AT1G74010	1.97551	6.25072e-11	6.76335e-09		AT3G52780	2.55145	5.07199e-10	2.01402e-08							AT1G52700	-1.47788	9.95187e-07	0.000188141							AT5G22410	0.930785	0.000578937	0.0194086		AT1G08803	3.41078	0.0169628	0.0490233
										AT3G20590	-1.16754	5.70927e-05	0.00505953		AT2G08730	1.95506	8.9264e-05	0.00196197		AT4G29050	2.54811	5.00373e-06	8.63512e-05							AT3G08040	-1.4907	7.79794e-10	2.6578e-07							AT4G33040	0.926085	0.00114084	0.0316556		AT1G20030	3.40836	7.64336e-20	3.83105e-18
										AT2G41100	-1.16832	0.000810815	0.0383824		AT2G17500	1.95206	2.82485e-08	1.67444e-06		AT3G06640	2.54757	2.83811e-05	0.000392954							AT5G04950	-1.49549	5.05022e-06	0.000731471							AT2G37950	0.925347	0.00166427	0.041556		AT5G36925	3.39821	9.66598e-06	6.89223e-05
										AT5G01600	-1.17281	1.30185e-10	6.04503e-08		AT1G14520	1.94845	6.8513e-06	0.000210374		AT5G13200	2.547	6.829e-15	6.84574e-13							AT4G08040	-1.50394	0.000103321	0.00891525							AT5G67430	0.920305	8.55141e-06	0.000716707		AT1G51913	3.38979	0.000189961	0.00100302
										AT5G52670	-1.18678	5.41937e-05	0.00494759		AT5G18170	1.94633	7.09576e-37	1.45108e-33		AT1G64065	2.54172	3.34132e-05	0.000453418							AT1G66700	-1.54166	0.000114366	0.00971259							AT1G33320	0.913597	0.000418799	0.0148947		AT3G63380	3.37969	4.44462e-49	2.33057e-46
										AT3G01190	-1.21294	4.67634e-06	0.00068308		AT5G01550	1.93303	2.17046e-05	0.000583257		AT4G22610	2.54068	6.83678e-13	4.67599e-11							AT4G18197	-1.55614	7.52156e-05	0.00696							AT2G37970	0.912369	0.00029088	0.0112682		AT2G35950	3.37257	1.06607e-05	7.54365e-05
										AT2G44340	-1.21458	0.000361983	0.0213342		AT4G37030	1.93165	0.000163452	0.00330622		AT2G28400	2.53933	3.09791e-22	8.79892e-20							AT1G72540	-1.58198	1.57559e-05	0.00190656							AT2G37670	0.90944	0.00165546	0.0413864		AT4G13920	3.36862	9.52235e-17	3.27281e-15
										AT4G09770	-1.21571	1.19577e-05	0.0014058		AT1G21130	1.9243	2.30318e-08	1.39349e-06		AT1G21520	2.52392	0.00356911	0.0224925							AT4G21840	-1.58849	1.42398e-05	0.00175718							AT1G58030	0.907574	0.00076559	0.02383		AT2G22510	3.36321	2.7035e-18	1.13087e-16
										AT5G09720	-1.21615	0.000531284	0.02793		AT2G13360	1.92303	1.814e-05	0.000497938		AT1G26800	2.52289	1.19636e-07	2.94412e-06							AT1G49000	-1.60611	1.53871e-05	0.00187301							AT2G25810	0.905788	4.25381e-06	0.000397216		AT2G25297	3.35952	6.27242e-07	5.53608e-06
										AT3G50200	-1.22721	0.000822896	0.0387747		AT1G02520	1.91918	2.66225e-09	2.00896e-07		AT3G22240	2.51997	5.65564e-07	1.20729e-05							AT1G07550	-1.6065	3.41293e-05	0.00362668							AT4G27290	0.903869	7.2671e-05	0.00376233		AT2G44130	3.35646	1.7221e-17	6.44998e-16
										AT1G55450	-1.23203	1.96171e-06	0.000323523		AT5G54165	1.91555	0.00077426	0.011746		AT1G61560	2.51881	2.55677e-29	1.32325e-26							AT5G45070	-1.60681	8.89609e-10	2.98238e-07							AT1G23390	0.903647	2.67325e-05	0.00170837		AT1G55775	3.34775	1.03165e-10	1.67705e-09
										AT3G02620	-1.2332	9.09107e-05	0.00719514		AT3G53230	1.91209	3.19923e-08	1.86394e-06		AT2G29340	2.5147	4.45641e-20	1.02397e-17							AT4G21680	-1.62065	0.000345988	0.0223194							AT1G64480	0.903559	0.000673557	0.0217602		AT5G49350	3.34101	2.22688e-38	5.4214e-36
										AT3G44710	-1.244	0.000560094	0.0289374		AT1G09363	1.91193	0.000302942	0.00546311		AT1G59700	2.50371	3.8797e-07	8.51285e-06							AT5G52670	-1.66325	2.82414e-08	7.59917e-06							AT3G29780	0.902146	0.00113523	0.0316287		AT4G03585	3.33574	7.63278e-08	7.91935e-07
										AT3G20340	-1.24431	8.75091e-06	0.00111848		AT4G13920	1.90819	2.33536e-06	8.06726e-05		AT5G04370	2.5014	0.000435377	0.00398722							AT5G44568	-1.66507	0.000438717	0.0263101							AT5G42655	0.898248	0.0010987	0.0310336		AT1G56240	3.33275	0.0017502	0.00710714
										AT5G10100	-1.24629	3.49475e-06	0.000525371		AT3G25795	1.89492	6.68745e-06	0.000205961		AT5G47990	2.49836	3.68495e-12	2.20989e-10							AT1G64563	-1.69507	0.000719925	0.0400067							AT1G44608	0.897869	0.000349763	0.0130884		AT1G63750	3.33229	3.25284e-14	8.32548e-13
										AT2G28710	-1.24902	0.000189155	0.0128512		AT2G37640	1.88388	2.86711e-08	1.69458e-06		AT1G04103	2.49823	4.81314e-07	1.04047e-05							AT4G36880	-1.70358	3.96873e-06	0.000614853							AT3G16400	0.895569	0.000417333	0.0148684		AT4G31710	3.3213	1.25097e-11	2.2821e-10
										AT2G46495	-1.24958	0.000235574	0.0152452		AT3G60330	1.88375	2.25724e-23	1.04911e-20		AT1G76520	2.49289	3.30915e-18	5.63935e-16							AT3G07720	-1.72112	1.26338e-09	4.10097e-07							AT1G18970	0.893124	0.00218482	0.0499772		AT1G35310	3.31332	2.33387e-06	1.86654e-05
										AT1G35910	-1.25313	4.5319e-06	0.000671575		AT5G61430	1.87894	1.76172e-10	1.6994e-08		AT1G67870	2.49155	1.46211e-28	6.95352e-26							AT4G24350	-1.7395	0.000122734	0.0101206							AT3G52790	0.889366	0.00193769	0.0465091		AT3G52742	3.31259	0.000821241	0.0036706
										AT2G22190	-1.25563	0.000394128	0.0228326		AT2G40340	1.8771	9.13234e-10	7.50025e-08		AT2G26530	2.48751	6.58778e-15	6.64989e-13							AT5G02480	-1.76388	6.71404e-24	8.07659e-21							AT5G54230	0.88664	0.000425267	0.0150462		AT1G74590	3.29808	6.98406e-47	2.9755e-44
										AT2G38870	-1.26562	9.47957e-06	0.00117732		AT4G15610	1.87171	3.31887e-08	1.91186e-06		AT2G40100	2.4875	6.96619e-08	1.82172e-06							AT3G20340	-1.772	5.30932e-10	1.84026e-07							AT5G54490	0.886092	0.00107187	0.0305286		AT5G39580	3.29556	4.7188e-12	9.03554e-11
										AT5G20470	-1.26585	5.54626e-06	0.000787646		AT2G02990	1.86798	0.00337986	0.0374016		AT1G53970	2.48506	6.76284e-06	0.000112531							AT3G49570	-1.78144	0.00010041	0.00883389							AT2G22680	0.885048	7.51382e-06	0.000634949		AT1G69920	3.29063	1.32406e-05	9.17509e-05
										AT5G22570	-1.27362	9.78876e-07	0.00017398		AT1G72870	1.86423	1.30677e-12	1.92255e-10		AT4G21120	2.48372	4.47361e-10	1.79383e-08							AT3G58060	-1.78215	5.43218e-05	0.00528991							AT5G49350	0.881517	0.000275171	0.0108634		AT5G59820	3.27788	2.92681e-18	1.20916e-16
										AT5G25250	-1.27541	0.000692155	0.0341074		AT5G65500	1.86246	0.00143801	0.0193342		AT1G19020	2.47887	2.14949e-10	9.19604e-09							AT4G38340	-1.78417	4.07592e-05	0.00410603							AT1G76070	0.879317	0.000508699	0.0174839		AT2G31083	3.27205	1.2244e-12	2.52919e-11
										AT1G60110	-1.28085	6.05079e-05	0.00524316		AT5G13370	1.85776	0.000449771	0.00755778		AT4G34138	2.47856	1.46814e-15	1.67729e-13							AT1G55207	-1.80593	0.000599997	0.0342736							AT1G73580	0.878855	0.00155145	0.0397086		AT4G01870	3.26961	2.26231e-37	5.02872e-35
										AT1G80340	-1.29295	5.70978e-05	0.00505953		AT3G52780	1.85284	1.23194e-05	0.000355835		AT2G08665	2.47775	0.00200869	0.0141209							AT3G12820	-1.80713	1.99823e-07	4.54042e-05							AT5G66690	0.877352	1.04453e-05	0.000831156		AT1G67000	3.26615	4.50319e-16	1.43667e-14
										AT1G33612	-1.31442	9.85395e-05	0.00763308		AT2G18300	1.85087	0.00124572	0.017178		AT1G15040	2.47517	5.45894e-05	0.000695114							AT2G16660	-1.83722	5.05753e-15	3.44755e-12							AT5G02890	0.875405	0.000345588	0.01306		AT5G48180	3.26443	8.79278e-34	1.4501e-31
										AT4G30140	-1.3182	3.72352e-05	0.00360992		AT5G53590	1.8318	3.26792e-12	4.54619e-10		AT1G79900	2.47376	2.46403e-07	5.68088e-06							AT3G60160	-1.90393	1.00281e-06	0.000188141							AT1G79410	0.873374	8.47895e-05	0.00429194		AT3G11020	3.25398	1.30052e-13	3.07821e-12
										AT1G07550	-1.33173	0.000529119	0.0279072		AT2G28700	1.82947	0.00057044	0.00919992		AT2G40880	2.46631	6.73086e-12	3.81291e-10							AT1G08090	-1.92756	0.000444049	0.0263101							AT4G01870	0.872099	0.000285855	0.0111987		AT4G18170	3.253	3.77217e-09	4.77357e-08
										AT1G09560	-1.33326	3.11506e-07	6.56731e-05		AT5G17810	1.82891	1.92505e-08	1.1822e-06		AT1G64940	2.46391	2.31363e-08	6.71117e-07							AT4G22690	-1.93975	7.62659e-05	0.00699389							AT5G13210	0.870196	0.00164485	0.041222		AT5G63130	3.25037	8.58198e-31	1.12501e-28
										AT3G51340	-1.34712	0.000122254	0.00889712		AT5G57350	1.82486	4.58476e-19	1.35882e-16		AT4G15765	2.45882	1.58676e-19	3.24492e-17							AT1G70260	-1.94986	1.04229e-09	3.43787e-07							AT5G01280	0.868674	0.0021832	0.0499772		AT2G01610	3.24466	9.59989e-05	0.000547914
										AT3G12220	-1.34964	1.34237e-06	0.000230684		AT1G08317	1.82194	0.000373888	0.00647418		AT5G56880	2.45678	0.00010252	0.0011946							AT4G30230	-1.95694	4.2174e-07	8.80059e-05							AT2G43050	0.863327	0.000932796	0.0277263		AT5G12270	3.2359	5.88701e-11	9.81168e-10
										AT3G07600	-1.3503	0.000240738	0.0154537		AT2G20180	1.81903	7.71787e-06	0.00023417		AT5G05600	2.4529	3.34673e-17	4.78605e-15							AT1G34370	-1.99936	2.72167e-23	2.92937e-20							AT1G08500	0.862353	0.000938621	0.0278036		AT2G29480	3.23485	9.7857e-25	7.97281e-23
										AT3G06890	-1.37683	8.14877e-05	0.00658502		AT1G02850	1.81594	0.00103601	0.0148677		AT1G70700	2.45117	5.5082e-11	2.62571e-09							AT1G20310	-2.06052	0.000226747	0.0161006							AT1G62980	0.859515	0.00151188	0.0388904		AT5G41750	3.22625	9.79785e-23	6.28107e-21
										AT2G26820	-1.39461	4.47913e-07	8.89303e-05		AT5G64260	1.81116	3.83994e-10	3.39943e-08		AT1G76790	2.44167	1.22144e-13	1.01539e-11							AT4G19370	-2.08599	8.33493e-06	0.00109967							AT4G04460	0.857112	0.00134638	0.0355269		AT4G36820	3.21569	5.06356e-06	3.80698e-05
										AT2G43820	-1.40628	2.41227e-09	8.80909e-07		AT1G08910	1.80395	2.36607e-10	2.21954e-08		AT5G14780	2.43963	2.67798e-13	2.01341e-11							AT5G35940	-2.11225	3.33395e-16	2.43497e-13							AT5G57540	0.856349	0.00187594	0.0452393		AT4G19810	3.2086	4.65726e-54	3.40146e-51
										AT1G19250	-1.40839	1.08598e-05	0.00132193		AT4G18205	1.80221	3.13544e-07	1.41545e-05		AT5G39610	2.43739	2.21613e-13	1.69738e-11							AT3G58810	-2.14764	4.31665e-17	3.39521e-14							AT5G36180	0.853586	0.000123544	0.00570933		AT5G39670	3.20239	5.88306e-15	1.63908e-13
										AT1G21120	-1.41406	0.00100698	0.0442854		AT3G15500	1.79762	0.00339321	0.0374682		AT1G08087	2.43428	0.000347956	0.00331734							AT2G03530	-2.18824	2.96112e-06	0.000476303							AT4G00680	0.853416	0.000643903	0.0209678		AT1G78410	3.18896	1.11683e-10	1.80405e-09
										AT1G15625	-1.4201	5.32913e-05	0.00488703		AT5G24090	1.79722	2.30131e-10	2.16874e-08		AT5G38020	2.43007	1.12519e-06	2.26254e-05							AT3G08860	-2.20601	3.88398e-05	0.00400757							AT4G14130	0.849438	9.77556e-06	0.000794773		AT5G14470	3.16343	0.000500156	0.00236709
										AT4G04700	-1.43713	1.3302e-10	6.04503e-08		AT1G27200	1.78419	1.18929e-18	3.42548e-16		AT1G48325	2.4298	0.00493662	0.0286232							AT5G38820	-2.21834	3.43781e-06	0.000544986							AT5G63970	0.848664	0.000384901	0.0139809		AT3G62990	3.16154	0.000100744	0.000571171
										AT5G49780	-1.44557	6.38004e-06	0.000887563		AT3G11020	1.78376	3.96302e-05	0.000975257		AT3G44310	2.42732	2.45009e-22	7.15777e-20							AT2G24850	-2.26641	0.000677943	0.0379834							AT3G45330	0.848412	0.00127978	0.0342112		AT2G40370	3.15808	4.5807e-41	1.3511e-38
										AT3G47050	-1.44725	0.000216291	0.0143144		AT1G30660	1.78237	0.000707601	0.0109676		AT2G42360	2.42462	1.35327e-11	7.22567e-10							AT4G19690	-2.27852	3.86394e-05	0.00400757							AT3G23870	0.848379	0.000541879	0.0184691		AT5G61820	3.14256	3.9186e-28	4.15209e-26
										AT3G08040	-1.44826	2.28469e-09	8.4949e-07		AT1G28590	1.78084	3.55933e-05	0.000890354		AT3G10930	2.41817	2.85631e-11	1.4212e-09							AT4G33820	-2.30549	0.000215412	0.0154568							AT4G15760	0.844736	0.000145387	0.00654881		AT4G03540	3.13996	7.77685e-22	4.62316e-20
										AT1G44020	-1.45025	9.03545e-06	0.00114767		AT3G09220	1.7662	1.17439e-10	1.18307e-08		AT4G36950	2.41144	0.00900623	0.045208							AT5G44980	-2.32263	0.000430435	0.0259658							AT5G57660	0.84315	2.77714e-05	0.00176374		AT3G29000	3.13707	7.91028e-11	1.30036e-09
										AT5G05900	-1.45031	3.04536e-08	8.53117e-06		AT1G73810	1.76256	1.40993e-10	1.3929e-08		AT3G27250	2.39166	0.00357037	0.0224936							AT2G32487	-2.36398	3.84466e-12	1.74718e-09							AT2G39800	0.842209	0.000138495	0.00633609		AT5G43570	3.12947	6.62671e-05	0.000392687
										AT1G50090	-1.45633	2.52886e-06	0.000396458		AT2G23150	1.7593	1.46826e-16	3.29955e-14		AT1G78830	2.39136	6.22324e-21	1.59082e-18							AT3G28345	-2.36768	4.77632e-13	2.5045e-10							AT3G21530	0.836511	0.000549381	0.0186514		AT3G47780	3.1266	3.02222e-33	4.68214e-31
										AT1G30730	-1.45855	5.45383e-05	0.00495692		AT2G15490	1.75914	3.72473e-08	2.12175e-06		AT5G48410	2.38561	1.49726e-11	7.91186e-10							AT5G02780	-2.39804	1.40949e-08	3.94441e-06							AT1G09170	0.834246	0.00187046	0.0451606		AT3G09270	3.1213	2.88727e-30	3.62237e-28
										AT5G62360	-1.46197	8.72879e-05	0.00694567		AT1G02430	1.7564	9.70607e-05	0.00210934		AT5G13220	2.38553	1.65793e-07	3.94239e-06							AT5G38200	-2.4417	4.21592e-13	2.26883e-10							AT1G27020	0.832366	0.000217379	0.00892651		AT3G56620	3.12115	5.38821e-12	1.02121e-10
										AT4G23496	-1.46555	9.98887e-05	0.00765679		AT4G08950	1.74678	3.30033e-08	1.90655e-06		AT1G52410	2.38532	0.00033265	0.00319976							AT1G52130	-2.47192	0.000330637	0.0216716							AT4G13180	0.832166	4.29594e-07	5.49075e-05		AT1G63057	3.11645	0.00179364	0.00726481
										AT5G45490	-1.47145	1.03384e-11	6.40667e-09		AT4G23190	1.74435	1.41346e-11	1.78428e-09		AT3G26460	2.38255	1.91263e-05	0.000280182							AT3G46270	-2.51417	6.65148e-12	2.8941e-09							AT4G03960	0.831963	0.000634117	0.0206905		AT2G24180	3.10742	7.89375e-51	4.48409e-48
										AT5G54710	-1.48732	0.000617888	0.0312768		AT1G57630	1.74315	0.003628	0.0395272		AT3G56080	2.38209	1.48256e-12	9.56417e-11							AT1G13448	-2.51739	0.000423765	0.0257634							AT5G63790	0.831779	6.26053e-05	0.00331678		AT2G18690	3.09371	3.23293e-31	4.32113e-29
										AT1G11540	-1.49871	6.51826e-08	1.68732e-05		AT3G09875	1.74082	2.12653e-06	7.43378e-05		AT1G33100	2.38006	0.000315593	0.00305871							AT3G16530	-2.54981	3.00011e-07	6.58232e-05							AT5G62280	0.829526	0.00157855	0.0398802		AT5G48410	3.09054	5.91382e-18	2.33922e-16
										AT1G49000	-1.5035	5.24893e-05	0.00485705		AT2G01180	1.74081	6.03319e-23	2.74175e-20		AT5G04120	2.37638	0.000747163	0.00626722							AT1G52120	-2.58151	1.72663e-07	4.01246e-05							AT1G19660	0.825543	0.00107335	0.0305286		AT4G17480	3.08787	6.99805e-09	8.54899e-08
										AT1G15630	-1.5057	6.89866e-06	0.000934289		AT2G15220	1.73668	1.59584e-17	3.93191e-15		AT4G15248	2.37585	0.00067677	0.00576424							AT4G00910	-2.61733	4.43016e-22	4.52984e-19							AT3G26744	0.821549	0.000914866	0.0273124		AT1G62510	3.0854	9.4545e-09	1.12615e-07
										AT2G03260	-1.5123	2.82996e-08	8.15109e-06		AT1G60610	1.73447	2.31417e-13	3.61258e-11		AT4G39950	2.37252	3.61598e-15	3.83144e-13							AT4G10860	-2.66554	0.000374588	0.0237898							AT1G48930	0.814986	0.000197605	0.008332		AT1G53610	3.08317	3.02517e-07	2.83914e-06
										AT1G58150	-1.53792	0.00038032	0.0220953		AT1G22430	1.73091	6.61048e-08	3.52043e-06		AT2G27390	2.37066	1.75009e-06	3.34168e-05							AT1G01580	-2.68966	2.07426e-10	7.44185e-08							AT4G12330	0.813097	0.000569587	0.019158		AT1G02850	3.06499	1.19565e-07	1.20806e-06
										AT3G51350	-1.55191	8.42242e-09	2.82358e-06		AT5G14780	1.72983	1.37602e-07	6.83002e-06		AT5G25910	2.36454	3.33236e-07	7.39921e-06							AT1G61560	-2.714	3.4406e-28	5.41233e-25							AT3G06210	0.811106	3.96068e-05	0.00232747		AT2G23680	3.06364	2.51934e-18	1.06889e-16
										AT4G22690	-1.58863	0.00103308	0.0449499		AT5G59895	1.72752	0.00256536	0.0302198		AT5G47980	2.36441	2.16487e-11	1.10403e-09							AT3G61280	-2.84435	1.77043e-05	0.00209279							AT4G02075	0.810101	0.00176241	0.0431813		AT5G22530	3.06321	4.6389e-05	0.00028454
										AT1G05650	-1.59778	4.25942e-05	0.0040514		AT4G31710	1.72432	0.000533423	0.0087268		AT2G01530	2.36293	8.05144e-12	4.47424e-10							AT5G23980	-2.86688	2.24248e-06	0.000382156							AT3G26300	0.807444	0.000556909	0.0188245		AT4G11470	3.05951	0.00019121	0.00100806
										AT4G01630	-1.5994	1.19613e-05	0.0014058		AT1G22150	1.71927	0.000124744	0.0026272		AT5G42930	2.36041	1.42566e-12	9.22619e-11							AT5G48850	-2.88336	0.000127217	0.0104063							AT2G27830	0.797675	0.000786122	0.0243579		AT5G57510	3.05674	1.5156e-05	0.00010359
										AT1G29670	-1.60989	6.37689e-05	0.00545637		AT1G30040	1.71403	0.001738	0.0222974		AT3G16450	2.3577	3.2595e-23	1.05804e-20							AT2G41380	-2.90165	1.04982e-25	1.43126e-22							AT2G21880	0.796313	0.000516828	0.0177037		AT1G80110	3.04909	9.16856e-29	1.0135e-26
										AT1G78860	-1.6289	8.77864e-09	2.84957e-06		AT5G48180	1.69864	2.48421e-11	2.95361e-09		AT5G26340	2.35472	4.37571e-26	1.78966e-23							AT5G52720	-2.9254	1.45609e-07	3.46245e-05							AT2G47360	0.795631	6.53508e-06	0.000566281		AT4G26120	3.04859	1.11783e-21	6.55001e-20
										AT4G21680	-1.63857	0.000309618	0.0189571		AT1G26770	1.69389	0.00212887	0.0260379		AT2G41380	2.35454	8.11542e-21	2.04889e-18							AT3G13950	-2.95054	1.50553e-05	0.0018436							AT3G45410	0.795357	8.13314e-05	0.00413738		AT1G21400	3.04803	0.000112062	0.000626825
										AT1G64910	-1.65919	3.3996e-08	9.26957e-06		AT2G39380	1.6839	2.7615e-16	5.88257e-14		AT5G66170	2.35058	2.49251e-15	2.66868e-13							AT5G06860	-2.9685	1.49935e-15	1.0573e-12							AT1G23120	0.794794	3.77009e-05	0.00226095		AT3G47340	3.04668	0.000399323	0.00194155
										AT3G59930	-1.66187	5.17238e-05	0.00480796		AT5G03720	1.6801	5.05619e-05	0.00120652		AT1G63180	2.34603	1.92886e-07	4.53393e-06							AT5G10180	-3.22248	5.1211e-11	2.05346e-08							AT5G65640	0.793428	0.000479706	0.016543		AT3G49130	3.0451	5.26904e-06	3.93974e-05
										AT1G03400	-1.66292	0.00117135	0.0498008		AT3G05880	1.67919	9.65618e-11	1.00749e-08		AT5G27420	2.34545	5.49898e-12	3.17667e-10							AT2G41240	-3.27093	3.08246e-13	1.75101e-10							AT2G22920	0.792927	0.000624717	0.0204735		AT2G34600	3.04489	7.58116e-14	1.8634e-12
										AT4G30120	-1.66479	9.8688e-07	0.00017398		AT5G47560	1.67408	1.46228e-13	2.30027e-11		AT1G05347	2.34088	2.79539e-07	6.33765e-06							AT2G26150	-3.29432	2.34237e-05	0.00264649							AT2G40110	0.792262	0.000355133	0.0131779		AT5G09530	3.04447	2.82978e-15	8.16206e-14
										AT4G12550	-1.67122	6.11221e-06	0.000856128		AT3G16150	1.67318	0.00018938	0.00373825		AT5G54165	2.34015	3.77083e-05	0.000503023							AT1G56160	-3.30056	3.60064e-05	0.00379552							AT2G34650	0.791426	0.000473355	0.0163871		AT1G30660	3.04262	1.10992e-09	1.5142e-08
										AT3G07720	-1.71399	1.49617e-09	5.66604e-07		AT2G32190	1.66909	2.03829e-06	7.16103e-05		AT1G78490	2.34011	6.75438e-08	1.77999e-06							AT1G51830	-3.37887	4.84216e-47	1.98044e-43							AT3G13110	0.789351	1.8336e-06	0.000197353		AT4G26200	3.04106	6.08898e-08	6.43845e-07
										AT3G58810	-1.71663	8.61118e-12	5.6806e-09		AT3G52748	1.66639	2.69187e-11	3.16372e-09		AT4G00883	2.33967	0.000135989	0.00151469							AT4G01380	-3.40528	7.59641e-11	2.93107e-08							AT3G61490	0.785318	1.99545e-05	0.00136839		AT3G01990	3.03467	1.01286e-13	2.4397e-12
										AT5G45070	-1.72116	6.36683e-11	3.10004e-08		AT3G51860	1.66613	1.2309e-18	3.49608e-16		AT1G18975	2.33821	8.30228e-05	0.000994037							AT1G73120	-3.44377	3.07642e-09	9.53225e-07							AT4G11350	0.782366	0.000191398	0.0081395		AT1G17420	3.03389	0.00668399	0.0226454
										AT5G52710	-1.7278	3.00369e-05	0.00307127		AT4G26120	1.66475	1.42228e-07	7.00859e-06		AT4G33550	2.33707	1.48522e-18	2.73628e-16							AT5G47000	-3.58014	0.00010065	0.00883389							AT5G40730	0.778578	0.00188418	0.0453311		AT5G55590	3.03035	9.32199e-20	4.62706e-18
										AT2G02310	-1.75112	8.10799e-07	0.000149377		AT1G64940	1.66105	0.000220389	0.00425958		AT4G39770	2.33131	2.58757e-17	3.77971e-15							AT3G12900	-3.59129	0.000121063	0.0101206							AT5G61350	0.777973	0.00107716	0.0305945		AT1G48000	3.02406	1.67161e-12	3.3547e-11
										AT1G16150	-1.76036	6.43722e-05	0.00548505		AT1G70170	1.66001	1.16546e-13	1.84757e-11		AT1G06045	2.32487	0.00253282	0.017117							AT1G12030	-3.70588	0.00089798	0.0482449							AT1G78380	0.777964	0.000333493	0.0126529		AT3G25250	3.02349	2.80393e-32	4.03806e-30
										AT3G61400	-1.76693	5.04789e-07	9.9259e-05		AT1G32940	1.65566	4.87165e-08	2.70721e-06		AT5G59860	2.32241	0.000289041	0.00284041							AT1G62280	-3.71929	1.87418e-25	2.39543e-22							AT5G08790	0.776743	0.000725639	0.0229356		AT2G39050	3.02303	3.67896e-22	2.2593e-20
										AT4G10510	-1.79123	9.51509e-08	2.31647e-05		AT1G22160	1.64488	0.00116119	0.0162758		AT3G59480	2.31273	7.3714e-06	0.000121471							AT1G05873	-3.96218	3.82781e-05	0.00399381							AT1G02360	0.775329	0.0015487	0.0396878		AT4G10860	3.00912	7.35012e-07	6.40434e-06
										AT4G27845	-1.82192	0.000583893	0.0298515		AT1G20840	1.64389	1.54037e-22	6.70224e-20		AT2G24180	2.30981	1.54872e-30	8.79761e-28							AT1G51840	-4.02623	2.75628e-21	2.56209e-18							AT5G38030	0.775082	0.000681368	0.0219088		AT3G53230	3.00298	6.67022e-17	2.33211e-15
										AT2G42060	-1.87204	1.00365e-08	3.1098e-06		AT4G05200	1.63705	1.02053e-16	2.39884e-14		AT1G74010	2.30611	3.52523e-14	3.18986e-12							AT4G01390	-4.24257	2.29654e-30	4.26949e-27							AT4G19810	0.772325	8.90821e-05	0.00444079		AT3G61890	2.99958	6.4881e-10	9.20122e-09
										AT5G44585	-1.88008	1.93501e-05	0.00212748		AT5G01720	1.63023	6.90454e-18	1.81023e-15		AT2G04038	2.29711	0.00179307	0.0128706							AT1G30270	-4.71063	1.03338e-95	2.11325e-91							AT5G40690	0.772196	0.00201355	0.0476587		AT2G25460	2.99652	1.41316e-22	8.89206e-21
										AT1G29740	-1.88105	1.06631e-05	0.00130575		AT5G66480	1.62782	8.49044e-05	0.00187911		AT1G52855	2.29648	0.000159284	0.00173079							AT3G53280	-4.86995	0.000391658	0.0245687							AT2G30230	0.768848	0.000158779	0.00701303		AT1G62580	2.99486	4.8957e-05	0.000298946
										AT5G11920	-1.90035	1.11463e-12	8.44229e-10		AT4G39580	1.61777	0.000618398	0.00983378		AT2G18210	2.29385	1.25667e-18	2.35769e-16							AT1G08430	-4.91286	1.23346e-28	2.10203e-25							AT5G48180	0.766185	0.00216403	0.0498752		AT4G25810	2.98789	1.24828e-08	1.45787e-07
										AT2G44370	-1.90134	4.058e-09	1.40654e-06		AT3G62730	1.61387	4.11128e-06	0.000134092		AT4G14060	2.2902	2.28033e-05	0.000326559							AT1G33360	-4.97059	1.70028e-50	8.69269e-47							AT1G20693	0.76521	3.64944e-06	0.000345514		AT4G14060	2.98709	7.14813e-08	7.45813e-07
										AT4G25310	-1.9058	2.58211e-08	7.76531e-06		AT3G22250	1.61007	0.00261289	0.0306209		AT4G23190	2.28652	1.44223e-18	2.68123e-16							AT5G06865	-5.58313	0.000346869	0.0223194							AT3G19970	0.764274	8.73854e-05	0.00437998		AT3G50400	2.98445	1.99791e-19	9.65891e-18
										AT1G30990	-1.91092	3.49883e-11	1.88292e-08		AT1G13340	1.60758	1.4294e-17	3.60878e-15		AT1G48000	2.28566	9.05759e-08	2.30957e-06							AT2G28270	-5.70601	7.51063e-05	0.00696							AT5G49270	0.762557	0.000383493	0.0139545		AT1G05340	2.98354	3.78032e-11	6.4801e-10
										AT2G41240	-1.94708	3.20488e-06	0.000489103		AT5G55590	1.60743	8.94429e-07	3.53793e-05		AT1G09363	2.28392	1.10563e-05	0.000172728							AT2G18480	-6.02309	0.000117421	0.00988171							AT2G32300	0.76126	7.29969e-05	0.00376966		AT1G18570	2.98095	3.10283e-15	8.89941e-14
										AT2G19060	-1.96298	1.41466e-09	5.56344e-07		AT3G54150	1.60726	8.67207e-07	3.4369e-05		AT4G37409	2.27816	1.02139e-15	1.20737e-13							AT5G22890	-6.11883	3.79102e-86	3.87632e-82							AT3G01470	0.760318	2.02222e-06	0.000212953		AT5G39130	2.9756	1.13322e-05	7.97469e-05
										AT3G12820	-1.97778	1.78372e-08	5.44435e-06		AT3G21690	1.60267	8.18567e-12	1.07998e-09		AT5G14895	2.27659	0.000127775	0.00143413							AT3G21500	-6.50186	6.25562e-06	0.000864374							AT2G15390	0.760082	4.66432e-05	0.00267936		AT1G17170	2.97505	2.062e-21	1.18118e-19
										AT5G04730	-1.98811	6.6231e-07	0.000124259		AT3G12580	1.59248	1.83007e-05	0.000501004		AT3G06390	2.26527	1.16953e-13	9.76199e-12							AT4G22880	-8.14392	0.00029432	0.0197025							AT5G61550	0.759497	0.000566546	0.0190871		AT5G63350	2.97327	7.56317e-06	5.50808e-05
										AT3G27490	-2.02351	0.000218111	0.014342		AT2G37330	1.58816	4.19922e-11	4.74442e-09		AT5G48540	2.25766	1.34496e-21	3.5262e-19							AT2G30766	-8.55698	5.28234e-06	0.000754937							AT5G46730	0.756617	0.00017674	0.00760913		AT5G59530	2.97141	3.59586e-37	7.65992e-35
										AT5G62330	-2.02815	9.74126e-05	0.00757448		AT5G05390	1.58811	0.000332394	0.00588015		AT1G28230	2.25612	6.36468e-05	0.000793161							AT3G45140	-10.0383	0.00045408	0.0267435							AT2G15220	0.750645	0.000253516	0.0101655		AT1G19020	2.9711	7.90282e-14	1.9378e-12
										AT2G43220	-2.03208	0.000816249	0.0385503		AT2G46790	1.58652	0.000455372	0.00763309		AT2G18970	2.25237	7.51018e-07	1.56717e-05							AT5G38410	-10.1181	0.000422983	0.0257634							AT5G59530	0.749915	0.000995154	0.0289486		AT1G60750	2.96915	1.48956e-07	1.47728e-06
										AT5G52720	-2.03944	0.00010667	0.00804942		AT2G41640	1.58524	1.87525e-06	6.64624e-05		AT5G07285	2.24503	1.88926e-05	0.000277354							AT4G31940	-10.9121	3.64846e-20	3.1088e-17							AT1G64780	0.747899	2.42081e-06	0.000245077		AT2G04038	2.96601	5.09059e-05	0.000309001
										AT5G50200	-2.04018	1.9092e-13	1.6268e-10		AT3G22210	1.58247	0.00243241	0.0290215		AT5G13080	2.24398	2.13371e-10	9.14769e-09																	AT3G05920	0.746285	0.000204903	0.00858612		AT1G49960	2.96446	1.55516e-29	1.81731e-27
										AT5G02780	-2.04263	9.67066e-07	0.000173478		AT2G39450	1.58218	1.00343e-23	5.0049e-21		AT1G17180	2.23567	7.31177e-09	2.34734e-07																	AT3G23050	0.745208	0.000242101	0.00976523		AT5G26920	2.9625	1.73182e-11	3.09308e-10
										AT5G62420	-2.04547	4.6745e-06	0.00068308		AT1G13100	1.58087	6.36385e-12	8.45117e-10		AT1G21680	2.23508	1.88929e-09	6.79016e-08																	AT4G25820	0.744955	0.00145921	0.037767		AT1G54095	2.96018	6.48423e-13	1.38128e-11
										AT5G45080	-2.06419	8.35083e-06	0.00108085		AT2G27390	1.58058	0.00212323	0.026		AT3G15635	2.23369	0.000555882	0.00487888																	AT4G31250	0.74458	0.000546334	0.0185899		AT1G52343	2.95993	0.000188903	0.000998208
										AT1G32510	-2.06691	0.000362004	0.0213342		AT2G06850	1.58036	2.38086e-16	5.12512e-14		AT5G25340	2.23193	0.00052198	0.00464108																	AT3G59220	0.743986	6.09454e-05	0.00327358		AT5G20790	2.95592	1.2569e-11	2.28883e-10
										AT5G44568	-2.10544	1.83806e-05	0.0020318		AT3G44770	1.57991	0.000204941	0.00400291		AT2G19190	2.23173	3.14711e-05	0.000432225																	AT5G23210	0.743695	0.00139176	0.036583		AT3G53160	2.95235	3.41655e-13	7.63589e-12
										AT1G29660	-2.11298	7.49393e-05	0.00610561		AT3G49960	1.57177	1.23317e-11	1.57614e-09		AT5G61820	2.22966	6.81663e-16	8.29762e-14																	AT2G16980	0.743418	0.000112629	0.00529485		AT5G57010	2.95003	2.62817e-16	8.62698e-15
										AT5G39493	-2.12663	0.00030933	0.0189571		AT4G17480	1.56862	0.0022949	0.0275254		AT4G30270	2.22185	0.000543502	0.00478734																	AT4G30280	0.73879	4.18636e-05	0.00243906		AT1G03660	2.94783	8.57698e-10	1.19238e-08
										AT2G39200	-2.16533	4.30345e-22	2.20014e-18		AT1G05347	1.56329	0.000601282	0.00962145		AT1G69480	2.22024	9.5997e-10	3.66942e-08																	AT2G33710	0.731457	0.000332662	0.0126449		AT3G25620	2.93767	8.26092e-06	5.96525e-05
										AT1G54950	-2.17532	0.000522344	0.0278175		AT5G60270	1.5536	2.62886e-05	0.000684844		AT4G36880	2.21931	4.13232e-11	2.01685e-09																	AT5G66390	0.730893	0.000146757	0.00659602		AT2G43570	2.93225	2.30051e-25	1.98504e-23
										AT3G27950	-2.20791	2.76478e-11	1.5281e-08		AT2G09205	1.55285	0.00331131	0.0367824		AT4G37370	2.21821	0.00666664	0.0359717																	AT1G14160	0.729488	0.000898478	0.0270204		AT4G33666	2.929	2.87109e-10	4.35563e-09
										AT4G26050	-2.21157	5.43432e-07	0.000104841		AT1G72490	1.54797	0.00254981	0.0300886		AT3G03870	2.21386	3.72923e-13	2.67589e-11																	AT4G13580	0.728914	0.000706463	0.02249		AT5G43068	2.92884	0.000186315	0.000985294
										AT1G49860	-2.2162	8.62784e-07	0.000156141		AT1G44180	1.53543	0.000404921	0.00690628		AT1G19660	2.20728	1.09479e-17	1.74911e-15																	AT1G55110	0.724218	0.00143654	0.0373755		AT1G13340	2.92375	8.16864e-52	4.77282e-49
										AT4G19770	-2.22958	5.96328e-05	0.00518933		AT4G02520	1.53485	1.41746e-05	0.00040204		AT1G62580	2.20534	0.00439307	0.0262532																	AT1G66160	0.718467	0.00143004	0.0373013		AT4G39580	2.9139	3.38984e-10	5.06371e-09
										AT5G38820	-2.25565	2.53966e-06	0.000396458		AT4G28040	1.53147	0.000240193	0.00454809		AT2G46660	2.20294	0.000136277	0.00151708																	AT4G12270	0.712948	0.00133069	0.0352494		AT5G37820	2.91208	1.60029e-08	1.8406e-07
										AT4G14630	-2.28982	2.12467e-14	2.17248e-11		AT5G07285	1.53139	0.00403334	0.0428254		AT1G18980	2.19878	1.23781e-19	2.6368e-17																	AT3G10960	0.712758	0.00028264	0.0111154		AT1G03790	2.90736	3.09292e-10	4.65417e-09
										AT1G66930	-2.36691	4.7706e-08	1.267e-05		AT1G62422	1.53138	1.38802e-07	6.8729e-06		AT3G53980	2.19794	2.54779e-13	1.93689e-11																	AT2G29420	0.711965	5.06784e-05	0.00284423		AT4G34135	2.90714	2.95567e-19	1.39592e-17
										AT5G36870	-2.37109	3.00204e-07	6.41375e-05		AT1G14455	1.52866	0.00380358	0.0408526		AT2G27389	2.18196	9.22345e-11	4.16379e-09																	AT2G27360	0.71181	0.000122831	0.00569591		AT3G02940	2.90371	7.86808e-10	1.10056e-08
										AT4G10500	-2.37777	1.98862e-18	5.08341e-15		AT5G01732	1.52529	0.00418243	0.0439295		AT1G68450	2.17877	1.01812e-10	4.54597e-09																	AT5G42180	0.703262	2.34013e-05	0.00154873		AT1G35140	2.90085	9.89658e-07	8.42569e-06
										AT3G50180	-2.38568	3.58035e-05	0.00353711		AT4G33666	1.52354	0.000782572	0.0118545		AT2G25900	2.17141	1.10126e-06	2.21661e-05																	AT1G60960	0.702848	0.00088138	0.0267819		AT5G55180	2.89923	6.37794e-42	2.03795e-39
										AT3G11402	-2.4036	5.39222e-06	0.000771125		AT5G26920	1.52311	0.00046681	0.00778651		AT5G09990	2.16889	1.25881e-05	0.000193845																	AT2G40113	0.702525	0.00197339	0.0470896		AT4G08290	2.89467	1.65721e-14	4.40701e-13
										AT4G15310	-2.42196	0.000561421	0.0289374		AT5G66880	1.52294	3.40855e-14	5.9072e-12		AT1G04330	2.16748	5.1715e-06	8.90963e-05																	AT4G35750	0.700871	0.000379143	0.0138208		AT2G27390	2.89141	3.56002e-09	4.5247e-08
										AT3G25190	-2.46087	4.72041e-15	5.08066e-12		AT4G03960	1.52093	3.23911e-10	2.93097e-08		AT5G38800	2.1635	4.01314e-05	0.000530845																	AT5G03640	0.697403	0.00106995	0.0305168		AT3G03530	2.89063	2.11375e-12	4.19265e-11
										AT4G19690	-2.46908	9.55674e-06	0.00117732		AT4G20835	1.51775	0.0019394	0.0243095		AT1G18970	2.15816	4.62147e-13	3.27198e-11																	AT5G53420	0.6958	0.000289475	0.0112543		AT5G06090	2.88428	1.57828e-17	5.944e-16
										AT5G43520	-2.48853	2.23491e-17	4.57039e-14		AT5G48410	1.51755	1.73225e-05	0.000480006		AT5G05735	2.15648	5.24764e-05	0.000671554																	AT2G41970	0.692559	0.000688691	0.0220748		AT3G11980	2.88406	2.5251e-07	2.41187e-06
										AT2G30670	-2.49013	5.98014e-07	0.000113235		AT5G65600	1.51281	0.00122294	0.0169669		AT2G44578	2.15416	7.53643e-05	0.000915745																	AT5G18150	0.68813	0.00114943	0.0318508		AT2G24195	2.88336	7.60331e-06	5.52943e-05
										AT1G53635	-2.51526	8.24518e-07	0.000150548		AT1G36622	1.51251	0.000183526	0.00365087		AT2G31082	2.14726	3.28044e-05	0.000446577																	AT3G47160	0.68216	0.000421008	0.0149213		AT2G43580	2.87482	6.19178e-06	4.58111e-05
										AT2G30660	-2.54794	1.3154e-07	2.98888e-05		AT3G62270	1.50977	1.09356e-13	1.74714e-11		AT3G01865	2.1376	2.62004e-08	7.44165e-07																	AT4G32460	0.678984	0.00112022	0.0314065		AT5G39610	2.87101	1.48617e-17	5.60742e-16
										AT4G33820	-2.61117	6.60648e-05	0.00560592		AT3G47780	1.50493	1.0679e-09	8.66607e-08		AT3G21520	2.13508	0.00120821	0.00923788																	AT5G23810	0.67495	0.00174809	0.0429153		AT5G13580	2.86826	1.04796e-17	4.03015e-16
										AT3G58060	-2.61806	2.67313e-08	7.85234e-06		AT5G12270	1.50327	0.00199979	0.0248606		AT5G03860	2.13425	6.2741e-13	4.33436e-11																	AT1G69240	0.669718	0.00123178	0.0333641		AT3G21305	2.86548	1.07751e-05	7.61667e-05
										AT1G21140	-2.61877	2.84378e-16	4.47348e-13		AT5G49340	1.49875	0.00121424	0.0168805		AT1G63580	2.13296	8.69156e-08	2.22178e-06																	AT5G57620	0.666949	0.000355706	0.0131779		AT1G80820	2.86094	6.33684e-32	8.87591e-30
										AT3G46900	-2.6233	8.9902e-09	2.87265e-06		AT5G49350	1.4919	9.87122e-10	8.07466e-08		AT2G29480	2.13292	4.11251e-12	2.45192e-10																	AT1G13300	0.666493	0.000116649	0.00545756		AT1G02310	2.85179	2.20649e-12	4.36812e-11
										AT3G56400	-2.63096	1.05121e-07	2.45343e-05		AT5G41750	1.48779	5.33305e-06	0.000168044		AT5G15960	2.13185	3.49012e-05	0.000469942																	AT2G39430	0.665408	4.86588e-05	0.00277006		AT1G13310	2.84115	0.000107415	0.000604466
										AT2G45550	-2.66339	0.000222772	0.0145549		AT1G61080	1.47452	2.30808e-06	8.00003e-05		AT3G15450	2.12926	0.00109825	0.00855021																	AT2G16430	0.662942	6.20486e-05	0.00329583		AT1G49200	2.83949	2.23244e-05	0.000147269
										AT1G76800	-2.66822	7.65027e-13	6.01723e-10		AT1G07963	1.47132	0.00333626	0.0369992		AT1G11300	2.12688	3.66947e-14	3.29126e-12																	AT4G15340	0.662851	0.00168362	0.04193		AT2G18680	2.83672	1.32177e-06	1.09923e-05
										AT5G41280	-2.66885	1.89631e-15	2.28115e-12		AT5G41610	1.45491	1.2782e-07	6.39442e-06		AT5G48010	2.12664	3.63417e-08	1.01114e-06																	AT5G18270	0.659974	0.00032812	0.0125422		AT2G38830	2.83152	1.03239e-08	1.2239e-07
										AT2G40750	-2.70768	5.74675e-13	4.70084e-10		AT5G43440	1.45115	0.000306269	0.00550856		AT3G45638	2.12567	0.000375707	0.00353251																	AT3G29035	0.659739	0.00209695	0.0489529		AT5G57560	2.83074	1.39876e-05	9.64416e-05
										AT5G59680	-2.735	8.36547e-14	7.77609e-11		AT2G31083	1.45077	0.00218425	0.0265564		AT5G59080	2.12355	2.52494e-08	7.2318e-07																	AT1G62370	0.649249	0.000183821	0.00789736		AT3G21500	2.82479	7.35797e-05	0.000431766
										AT2G13810	-2.83012	0.000563183	0.0289374		AT4G28840	1.44912	1.21746e-05	0.000352648		AT1G08430	2.12211	1.08862e-15	1.27213e-13																	AT5G57630	0.64898	9.14588e-05	0.00453964		AT4G09110	2.82363	0.00259348	0.0100183
										AT5G01900	-2.83084	7.68048e-06	0.00100042		AT4G37800	1.43972	0.00124571	0.017178		AT2G15490	2.12199	4.75454e-11	2.29859e-09																	AT2G40230	0.646905	9.43882e-05	0.00465118		AT4G35190	2.81666	1.40009e-05	9.65007e-05
										AT2G45360	-2.86868	1.01691e-11	6.40667e-09		AT2G44130	1.43642	0.000246239	0.00463682		AT1G70440	2.12192	1.98153e-07	4.64174e-06																	AT3G43670	0.646048	0.0010285	0.0297075		AT4G31248	2.81655	1.29314e-13	3.06428e-12
										AT4G09780	-2.90511	1.3582e-05	0.00156041		AT3G09270	1.42615	3.00649e-08	1.76675e-06		AT1G14455	2.12063	3.2577e-05	0.000445023																	AT3G05500	0.635882	6.55168e-05	0.00346206		AT3G59740	2.80847	1.6088e-11	2.89867e-10
										AT5G22555	-2.94646	5.25907e-11	2.62312e-08		AT3G25250	1.42462	8.31612e-09	5.55767e-07		AT2G08340	2.12025	0.00273823	0.0182222																	AT2G28670	0.632394	0.000221005	0.00902106		AT1G30700	2.80548	2.70596e-35	4.9853e-33
										AT2G02580	-2.95423	1.10073e-06	0.000192392		AT3G29780	1.4239	2.67119e-07	1.23309e-05		AT3G01290	2.11708	1.48962e-15	1.69237e-13																	AT3G48690	0.631859	0.000561065	0.0189336		AT3G44290	2.80485	4.4512e-16	1.42452e-14
										AT4G07820	-2.96886	5.02635e-06	0.000728999		AT5G36110	1.42224	5.5284e-05	0.00129949		AT1G28260	2.11634	1.14301e-10	5.05944e-09																	AT5G10930	0.630093	0.00132034	0.0350661		AT1G47990	2.8031	0.000101231	0.000573771
										AT5G37450	-2.99253	1.4835e-09	5.66604e-07		AT1G48000	1.4219	0.00106477	0.0151528		AT2G22330	2.11502	6.89665e-17	9.40243e-15																	AT5G11110	0.614427	0.00176777	0.0431813		AT1G07720	2.80059	9.30568e-13	1.95381e-11
										AT4G27850	-2.99431	2.21815e-10	9.65131e-08		AT3G01990	1.42188	0.000344176	0.00606237		AT1G49900	2.11361	0.00021255	0.00220195																	AT4G33030	0.610553	0.000473583	0.0163871		AT4G11655	2.79957	7.14399e-12	1.33542e-10
										AT5G39160	-3.05126	0.00063154	0.0316544		AT4G36430	1.42179	2.40348e-05	0.000634892		AT2G08915	2.1079	0.000430779	0.00396108																	AT4G00460	0.608846	0.00194458	0.0466197		AT5G67060	2.79335	0.000117327	0.000652883
										AT4G17860	-3.14016	3.90972e-05	0.0037714		AT1G18100	1.41619	4.88165e-07	2.10611e-05		AT4G16190	2.10765	1.68615e-15	1.88425e-13																	AT5G13640	0.608643	0.00144752	0.0375658		AT5G49690	2.7892	1.24119e-12	2.55613e-11
										AT5G61290	-3.17005	0.000115523	0.00849146		AT1G13540	1.41546	0.00012737	0.00267425		AT1G44090	2.10681	0.00232208	0.0159833																	AT5G12330	0.604861	0.00112471	0.0314213		AT3G15500	2.78115	6.76443e-06	4.97403e-05
										AT1G73120	-3.17445	3.18302e-08	8.79631e-06		AT2G34600	1.41519	0.00117202	0.0164163		AT2G26740	2.10632	1.79427e-05	0.000264358																	AT2G27080	0.601635	0.000953666	0.0281421		AT1G13100	2.77728	4.88234e-32	6.9336e-30
										AT2G19210	-3.17662	3.0711e-09	1.10182e-06		AT5G25450	1.41018	8.93201e-05	0.00196197		AT2G40460	2.10264	9.02465e-07	1.8623e-05																	AT1G17860	0.600091	0.00102542	0.0296604		AT5G47070	2.77082	1.30281e-15	3.918e-14
										AT1G21210	-3.22362	4.93247e-11	2.52173e-08		AT4G23000	1.40313	2.77082e-05	0.000719992		AT4G20000	2.10169	4.75862e-17	6.53113e-15																	AT5G10830	0.600065	0.000934245	0.0277291		AT5G52760	2.77038	0.00744394	0.0248617
										AT5G39150	-3.24726	6.54279e-06	0.000897987		AT3G59080	1.40146	7.94265e-07	3.19739e-05		AT5G44565	2.10105	0.00018087	0.00192345																	AT3G24020	0.596707	0.00120276	0.032868		AT1G74360	2.7674	6.45062e-24	4.81442e-22
										AT1G52120	-3.32027	1.36611e-10	6.07325e-08		AT3G28345	1.40055	4.89837e-06	0.000155788		AT5G22270	2.09371	1.63971e-05	0.000245118																	AT1G17430	0.595078	0.000353437	0.0131654		AT5G02020	2.76596	8.29913e-06	5.99073e-05
										AT2G25410	-3.41228	1.28347e-09	5.14648e-07		AT5G57220	1.40044	3.29264e-06	0.000109487		AT3G16470	2.09289	1.94254e-13	1.52203e-11																	AT3G05360	0.595075	0.00217549	0.0498752		AT4G22710	2.76506	1.61704e-06	1.32752e-05
										AT1G34047	-3.4328	2.94542e-07	6.40786e-05		AT4G21320	1.39897	0.00362564	0.0395272		AT2G29450	2.09278	1.69871e-14	1.60477e-12																	AT3G55230	0.594708	0.000366763	0.0135141		AT4G13290	2.75638	2.08242e-05	0.000138535
										AT2G28850	-3.46074	2.00829e-06	0.000327343		AT2G47180	1.39793	0.00264594	0.0309374		AT1G64370	2.08676	2.46491e-15	2.65302e-13																	AT3G62860	0.59267	0.000288193	0.0112472		AT2G38823	2.75487	0.00417213	0.0150583
										AT3G50160	-3.48902	2.58808e-05	0.00270219		AT3G47950	1.39509	2.79614e-05	0.000725648		AT3G03105	2.08482	4.54961e-06	7.8981e-05																	AT3G12920	0.590695	0.000259231	0.0103541		AT3G22060	2.75428	5.08824e-16	1.60578e-14
										AT3G60270	-3.58046	3.89971e-17	7.24992e-14		AT3G18770	1.38968	6.58894e-07	2.70028e-05		AT4G04840	2.08038	2.21727e-17	3.30972e-15																	AT2G24580	0.590235	0.00111454	0.0313082		AT2G19190	2.75289	2.19917e-07	2.12438e-06
										AT3G29110	-3.60775	2.03376e-05	0.00219962		AT2G42360	1.38733	0.000148356	0.00303995		AT5G55970	2.07661	9.43366e-12	5.13081e-10																	AT1G05000	0.585938	0.000889974	0.0268439		AT1G28190	2.74464	1.5556e-13	3.63566e-12
										AT1G26250	-3.63549	1.15071e-05	0.00137614		AT4G31240	1.38672	2.06773e-07	9.78822e-06		AT1G60470	2.07641	0.00517417	0.0296391																	AT4G30470	0.585783	0.000760116	0.0237319		AT3G10340	2.74317	8.0833e-24	5.94617e-22
										AT1G26255	-3.67282	0.0002587	0.0163285		AT4G13550	1.36842	1.34531e-06	5.01123e-05		AT4G13250	2.06593	1.07939e-12	7.16672e-11																	AT1G44970	0.581938	0.000932483	0.0277263		AT4G24690	2.73948	3.34061e-37	7.19111e-35
										AT1G01580	-3.68006	9.05657e-17	1.54339e-13		AT3G03870	1.36038	8.16288e-06	0.000245929		AT2G13360	2.06183	4.66926e-06	8.08521e-05																	AT5G24290	0.579206	0.00156897	0.0398081		AT4G17215	2.73466	2.55371e-22	1.58734e-20
										AT3G60470	-3.68269	9.42252e-09	2.96447e-06		AT2G26560	1.35792	0.000391744	0.00670502		AT1G70170	2.06045	4.96121e-20	1.1273e-17																	AT4G17460	0.575523	0.000868605	0.026433		AT4G08555	2.73185	0.000569717	0.0026515
										AT4G32950	-3.68495	0.000293517	0.0181342		AT2G43500	1.3535	0.00293302	0.0334711		AT1G76590	2.05906	7.08083e-06	0.0001172																	AT3G11410	0.56922	0.000129628	0.00597046		AT1G65690	2.73075	1.14182e-32	1.72964e-30
										AT3G03670	-3.73184	1.17315e-06	0.000203313		AT5G08240	1.35233	8.51563e-11	8.9305e-09		AT1G28480	2.04759	1.8999e-06	3.60082e-05																	AT4G37180	0.569014	0.000556258	0.0188245		AT5G26340	2.73033	9.18506e-34	1.49075e-31
										AT1G52130	-3.85919	6.8575e-07	0.000127487		AT1G28260	1.35126	3.95817e-05	0.000975237		AT3G09145	2.04395	0.000215729	0.00223262																	AT2G16900	0.568852	0.00104686	0.0301102		AT4G23260	2.72938	0.00849459	0.0277145
										AT5G41290	-3.86472	1.71611e-22	1.16981e-18		AT5G18910	1.35084	0.00250103	0.0295984		AT4G02360	2.04358	2.77024e-12	1.68605e-10																	AT3G61990	0.546415	0.000985902	0.0288351		AT3G18950	2.72647	3.25433e-20	1.70207e-18
										AT2G21900	-3.92942	2.01688e-06	0.000327343		AT1G07937	1.34837	0.00223677	0.0269387		AT1G55335	2.04291	0.00283854	0.0187798																	AT2G22080	0.541254	0.00150365	0.0387764		AT1G02430	2.72508	1.5525e-09	2.07237e-08
										AT5G48430	-3.99585	4.56485e-26	4.66756e-22		AT3G49780	1.33807	3.02912e-05	0.00077432		AT3G01990	2.03914	3.16373e-07	7.07858e-06																	AT2G36890	0.538948	0.0015575	0.0397651		AT1G13480	2.71834	1.12174e-17	4.28779e-16
										AT4G31940	-4.00671	1.50865e-06	0.000254975		AT5G56520	1.33759	0.000243039	0.00458925		AT1G73000	2.03677	0.00317101	0.0204888																	AT2G26290	0.537418	0.000924173	0.02755		AT1G53100	2.71786	1.40141e-09	1.88669e-08
										AT1G33840	-4.19306	2.48816e-12	1.81725e-09		AT1G68450	1.33584	6.52195e-05	0.00148891		AT1G03790	2.0348	1.67829e-05	0.000250153																	AT3G19390	0.537417	0.00140819	0.0369198		AT1G78990	2.71775	1.304e-10	2.08172e-09
										AT3G28510	-4.19946	0.00019171	0.0129817		AT5G50760	1.33405	3.56291e-09	2.59293e-07		AT4G23670	2.03373	6.55047e-06	0.000109724																	AT1G49740	0.525149	0.000903633	0.0270957		AT2G38110	2.71703	1.91579e-17	7.11034e-16
										AT1G05873	-4.26841	1.70927e-05	0.00189971		AT2G39010	1.33184	0.00411079	0.0433999		AT5G59220	2.03244	0.00105635	0.00829586																	AT3G03520	0.520369	0.00109435	0.0309535		AT1G70170	2.71138	1.49194e-32	2.22702e-30
										AT5G41300	-4.27014	1.27093e-18	3.71292e-15		AT4G37409	1.32999	1.58241e-06	5.71704e-05		AT3G63380	2.02842	3.78378e-20	8.79299e-18																	AT4G24160	0.519429	0.0016921	0.04193		AT1G22150	2.71103	2.10921e-09	2.77028e-08
										AT2G26400	-4.28846	1.71261e-11	1.00065e-08		AT1G50950	1.32767	0.00273025	0.0315913		AT3G59940	2.02775	8.43093e-09	2.67582e-07																	AT4G20460	0.518808	0.000267814	0.0106139		AT5G50260	2.70303	3.53807e-11	6.10063e-10
										AT1G09790	-4.36255	3.24833e-05	0.0032404		AT1G28190	1.32503	0.000310504	0.00557489		AT1G03660	2.02403	2.16372e-05	0.000312265																	AT1G68670	0.512484	0.000685052	0.0219926		AT5G06080	2.70274	7.42177e-06	5.41474e-05
										AT2G34000	-4.53645	2.37535e-05	0.00250391		AT1G26230	1.32465	0.00437422	0.0456159		AT1G64950	2.02065	2.74151e-18	4.75118e-16																	AT4G02100	0.511528	0.00209234	0.0489129		AT5G01225	2.70024	4.16769e-06	3.18019e-05
										AT5G23990	-4.598	1.34067e-15	1.82778e-12		AT5G41080	1.32161	2.52807e-07	1.1744e-05		AT3G04300	2.01978	1.18991e-05	0.000184206																	AT3G04730	0.508214	0.000757777	0.023695		AT1G64000	2.70014	1.75602e-12	3.51376e-11
										AT5G33355	-4.61644	1.20259e-15	1.75663e-12		AT1G55940	1.31695	5.42092e-07	2.29995e-05		AT5G23830	2.01014	5.94137e-11	2.81253e-09																	AT2G19570	0.508172	0.00146082	0.037767		AT1G17147	2.69088	1.18067e-06	9.92386e-06
										AT5G17220	-4.71979	0.000700412	0.0344255		AT2G22240	1.31572	0.00127027	0.0174577		AT3G28210	2.009	1.8885e-06	3.58254e-05																	AT3G04910	0.496192	0.00106133	0.0303752		AT2G02240	2.68614	1.52257e-07	1.5049e-06
										AT3G53280	-4.77915	0.000527964	0.0279072		AT5G16970	1.31495	7.11268e-05	0.00160369		AT1G47130	2.00784	0.00980673	0.0482086																	AT5G02790	0.491323	0.000862764	0.0262944		AT3G21780	2.6848	1.89057e-06	1.53604e-05
										AT4G19760	-4.81688	7.22118e-06	0.000965184		AT4G09760	1.31408	5.97637e-07	2.48408e-05		AT1G20030	2.00535	2.60174e-08	7.39994e-07																	AT1G58280	0.483273	0.0019877	0.0472656		AT5G17170	2.67747	0.0003025	0.00150918
										AT1G08090	-5.0139	1.61254e-15	2.06102e-12		AT5G19140	1.31299	2.91326e-05	0.000748445		AT3G13950	2.00444	0.000179735	0.00191337																	AT5G48150	0.477428	0.00176873	0.0431813		AT3G52748	2.66964	4.48336e-25	3.75757e-23
										AT1G56160	-5.30281	8.61433e-09	2.84134e-06		AT2G37710	1.30949	4.21107e-10	3.69598e-08		AT5G13370	2.00345	0.000159181	0.0017306																	AT3G50660	-0.440856	0.00169785	0.0419337		AT5G24600	2.6658	5.26428e-13	1.14648e-11
										AT3G12230	-5.42023	2.92349e-12	2.06157e-09		AT1G66760	1.30807	6.43256e-05	0.00147143		AT1G61810	2.0031	0.000376059	0.0035342																	AT5G26110	-0.455544	0.00182851	0.0443045		AT1G53970	2.66312	1.44546e-06	1.19578e-05
										AT4G19750	-5.44245	3.16968e-12	2.16067e-09		AT5G52450	1.30708	2.07755e-09	1.59852e-07		AT2G40200	2.00133	1.853e-08	5.53194e-07																	AT1G03040	-0.488882	0.000796144	0.0246311		AT2G44290	2.66241	1.49229e-09	1.99982e-08
										AT3G46190	-5.63607	9.81099e-08	2.36041e-05		AT5G61820	1.3065	1.25882e-06	4.74088e-05		AT3G53200	2.00088	0.000302135	0.00294643																	AT2G34470	-0.513599	0.00115808	0.0320247		AT2G31945	2.65139	1.19376e-06	1.00092e-05
										AT1G61800	-5.82798	0.000339777	0.020429		AT5G50180	1.30487	3.34883e-16	7.06015e-14		AT3G48320	1.9997	0.00348217	0.0220466																	AT2G43020	-0.514399	0.00210431	0.0489933		AT1G33110	2.65039	1.78602e-21	1.02885e-19
										AT5G07760	-7.10258	1.25766e-07	2.8898e-05		AT3G18950	1.30204	1.43353e-05	0.000405473		AT2G46790	1.99721	1.11007e-05	0.00017329																	AT5G30510	-0.516712	0.0018796	0.0452742		AT4G13250	2.64682	1.13702e-19	5.61643e-18
										AT1G15610	-7.98033	2.68784e-08	7.85234e-06		AT2G29480	1.30086	2.2595e-05	0.000604009		AT5G47050	1.99705	2.50259e-22	7.20816e-20																	AT1G72830	-0.519747	0.0018637	0.0450504		AT1G08910	2.64464	1.41699e-19	6.96575e-18
										AT3G12900	-8.20878	1.34419e-11	8.08493e-09		AT5G56050	1.29454	3.27805e-06	0.000109179		AT2G15960	1.99611	0.00756874	0.0396404																	AT5G17330	-0.523175	0.000331536	0.0126255		AT5G67020	2.64257	6.0761e-11	1.01021e-09
										AT5G42800	-8.36559	0.000369168	0.02157		AT1G11300	1.29445	4.37419e-06	0.000140648		AT5G57660	1.99548	1.05354e-22	3.16837e-20																	AT1G01340	-0.524753	0.00216761	0.0498752		AT4G36850	2.64115	8.6705e-06	6.24777e-05
										AT5G26000	-9.22611	0.000148317	0.0104951		AT5G25190	1.29125	0.00148552	0.0198545		AT3G07805	1.99516	0.00083448	0.00687001																	AT5G27930	-0.532673	0.000763787	0.0238101		AT2G27389	2.63875	1.06155e-14	2.86016e-13
										AT5G38430	-9.5558	0.00027876	0.0174331		AT5G59730	1.29097	1.74674e-10	1.69293e-08		AT4G25780	1.9931	0.000185859	0.00196425																	AT5G24270	-0.545437	0.00200939	0.0476153		AT5G17340	2.63141	1.20833e-05	8.44795e-05
										AT3G45140	-10.0383	0.000517257	0.0276909		AT1G17744	1.2897	0.00227034	0.0272788		AT1G13090	1.98564	1.4493e-09	5.34022e-08																	AT1G22910	-0.545871	0.000820125	0.0252204		AT2G40180	2.62443	2.53029e-05	0.000165054
										AT5G20630	-10.2706	0.000420721	0.0238331		AT4G23920	1.28838	6.34923e-11	6.8103e-09		AT1G14120	1.98214	1.73338e-07	4.10748e-06																	AT4G37390	-0.566539	0.0021069	0.0489933		AT3G25795	2.6243	2.98358e-10	4.5029e-09
															AT5G63130	1.28711	5.66926e-06	0.000177273		AT1G76600	1.98188	0.000113438	0.00129355																	AT3G51330	-0.573702	0.00110538	0.0311268		AT2G23540	2.62126	7.86289e-18	3.06278e-16
															AT1G19020	1.2852	0.000671029	0.0105234		AT1G78380	1.98118	7.04883e-19	1.35989e-16																	AT3G47980	-0.574143	0.00178808	0.0435313		AT3G51860	2.61611	7.75293e-42	2.40223e-39
															AT5G42092	1.28251	0.00144572	0.0194123		AT1G74458	1.98106	1.4068e-07	3.41675e-06																	AT2G45590	-0.580296	0.00118255	0.0325479		AT5G47850	2.61414	1.12876e-05	7.95421e-05
															AT1G14870	1.28052	2.58439e-05	0.000674978		AT3G09390	1.97923	0.0011724	0.00900996																	AT1G24320	-0.581381	0.00182101	0.0441751		AT5G44565	2.61387	2.06785e-06	1.66815e-05
															AT2G38230	1.28024	0.00088804	0.0131407		AT3G28917	1.97669	0.00525914	0.0299664																	AT1G65985	-0.581476	0.000323315	0.0124048		AT4G37030	2.60737	6.01746e-07	5.33407e-06
															AT1G77450	1.27812	5.98187e-05	0.00138225		AT1G67810	1.97446	1.58899e-09	5.79231e-08																	AT4G31910	-0.590873	0.00023863	0.00964423		AT5G03720	2.6008	3.22521e-10	4.84255e-09
															AT5G38700	1.27499	2.73034e-07	1.25755e-05		AT5G59895	1.97373	0.000476865	0.00433022																	AT3G07800	-0.599138	0.00073657	0.0232451		AT2G40460	2.59963	2.1017e-09	2.76397e-08
															AT4G19200	1.27469	1.81326e-07	8.66382e-06		AT4G28420	1.97051	4.53632e-05	0.000591932																	AT2G43610	-0.60197	0.000612627	0.0202394		AT5G44400	2.59715	1.63349e-06	1.33941e-05
															AT5G53990	1.27403	2.5e-10	2.32386e-08		AT5G53990	1.96949	3.76622e-22	1.05506e-19																	AT1G77380	-0.610908	0.00157961	0.0398802		AT5G14602	2.59467	0.000124203	0.000687587
															AT3G52400	1.27218	9.88561e-09	6.52132e-07		AT5G02020	1.96673	0.00120699	0.00923762																	AT3G51890	-0.618137	0.00171937	0.0423629		AT3G09405	2.59269	4.09013e-07	3.74745e-06
															AT2G29740	1.26538	5.30464e-11	5.86378e-09		AT1G28100	1.96352	3.48808e-20	8.199e-18																	AT3G24520	-0.61887	0.000325856	0.012479		AT1G52342	2.59238	0.000374168	0.00183143
															AT4G14940	1.26331	2.96797e-11	3.44858e-09		AT2G22540	1.96027	2.13077e-15	2.33018e-13																	AT2G35000	-0.619681	0.000978672	0.0287718		AT5G43440	2.59044	1.71417e-10	2.67799e-09
															AT4G37240	1.2627	8.42025e-05	0.00186762		AT1G51820	1.95944	3.44377e-05	0.000465543																	AT2G47460	-0.622068	0.00049529	0.0170516		AT5G66880	2.58908	1.49102e-36	3.11135e-34
															AT5G11670	1.25917	1.09033e-11	1.41122e-09		AT3G05770	1.95881	1.48298e-07	3.57207e-06																	AT1G01640	-0.624266	0.00133933	0.0353867		AT3G53510	2.58651	5.01306e-17	1.78601e-15
															AT4G00360	1.25478	2.80624e-08	1.66825e-06		AT3G09520	1.95844	0.000220898	0.00227902																	AT1G71010	-0.629444	0.00138314	0.0364031		AT2G44578	2.58178	1.99121e-06	1.61077e-05
															AT1G72860	1.25193	2.09307e-05	0.000566182		AT1G75785	1.9575	0.00105598	0.00829586																	AT1G36060	-0.636407	0.000981872	0.0288082		AT1G05100	2.57946	3.74255e-07	3.45164e-06
															AT4G38470	1.25109	8.10522e-11	8.5439e-09		AT1G02310	1.95733	1.05777e-06	2.13961e-05																	AT2G28550	-0.636668	5.42517e-05	0.00299042		AT5G49700	2.57775	1.22828e-08	1.43697e-07
															AT2G40370	1.24843	2.46501e-08	1.48263e-06		AT1G48700	1.95612	0.00148334	0.0109668																	AT1G11330	-0.636929	0.0006768	0.0218305		AT5G16240	2.57502	2.36364e-15	6.91507e-14
															AT2G21510	1.24703	0.000186827	0.00369857		AT2G34610	1.95408	3.05419e-09	1.05504e-07																	AT2G44670	-0.638404	0.00037673	0.0138067		AT3G22370	2.57136	1.00297e-12	2.10151e-11
															AT3G15340	1.24691	0.000966173	0.0140428		AT1G49500	1.95296	1.93049e-17	2.94616e-15																	AT1G01650	-0.638678	1.11799e-05	0.000879345		AT5G44550	2.56895	1.45288e-20	7.81879e-19
															AT2G04230	1.24515	0.000761506	0.0115955		AT3G10815	1.95289	2.45605e-08	7.06417e-07																	AT2G28960	-0.641758	0.000215558	0.00887514		AT5G27420	2.5676	6.62708e-14	1.64271e-12
															AT1G64930	1.24453	1.66575e-05	0.000462834		AT4G37310	1.95276	8.15464e-08	2.09764e-06																	AT1G08650	-0.644558	0.000453091	0.0158932		AT4G13420	2.56482	8.37391e-09	1.00556e-07
															AT2G05510	1.24276	0.000223269	0.0042993		AT1G28330	1.95181	6.74794e-06	0.000112374																	AT4G04695	-0.649078	0.000395981	0.0142988		AT5G49340	2.56099	7.35054e-08	7.64591e-07
															AT1G24575	1.23967	0.00184473	0.0233735		AT2G37640	1.94316	8.90727e-09	2.80236e-07																	AT1G48500	-0.660081	0.000346137	0.01306		AT5G65990	2.56036	5.60485e-19	2.56419e-17
															AT3G26450	1.23752	0.000265916	0.00490351		AT3G46700	1.94167	6.69048e-10	2.62611e-08																	AT4G25070	-0.663556	0.000337721	0.0127896		AT2G29490	2.55518	1.40114e-22	8.8436e-21
															AT1G63530	1.23629	0.000185725	0.00368626		AT4G37220	1.94108	0.00488231	0.0283978																	AT1G80830	-0.669744	0.00125246	0.033701		AT1G69930	2.54693	0.000201831	0.00105642
															AT2G26530	1.23485	6.59901e-05	0.00150446		AT5G51390	1.93899	8.23506e-06	0.000133233																	AT2G43120	-0.672684	0.000157975	0.00700779		AT5G46130	2.54674	2.53476e-07	2.41771e-06
															AT2G20560	1.23328	0.000118253	0.00249822		AT5G06320	1.93679	4.36755e-10	1.76167e-08																	AT1G20640	-0.672925	0.00110516	0.0311268		AT3G59080	2.53715	1.15512e-18	5.09097e-17
															AT1G17170	1.23117	3.35548e-05	0.000844028		AT3G02495	1.93658	0.00236982	0.0162383																	AT5G24030	-0.674243	5.73026e-05	0.00311659		AT2G18700	2.5358	3.87378e-11	6.62919e-10
															AT1G48260	1.23101	0.000354112	0.0061894		AT1G66760	1.93644	4.41079e-09	1.47146e-07																	AT4G36250	-0.676378	0.00215501	0.0498752		AT1G61080	2.53152	2.30513e-15	6.75356e-14
															AT5G59520	1.23001	7.60209e-09	5.14777e-07		AT1G78780	1.93564	3.92544e-14	3.47512e-12																	AT1G71880	-0.677248	0.00011036	0.00520014		AT4G19200	2.52961	2.16687e-23	1.50723e-21
															AT4G08290	1.22996	0.000913071	0.013443		AT2G40000	1.93388	7.34486e-10	2.861e-08																	AT5G11670	-0.679786	0.000214136	0.00886455		AT2G38940	2.52795	1.51391e-27	1.51762e-25
															AT5G27920	1.22846	1.45809e-16	3.29955e-14		AT4G31710	1.93028	9.3835e-05	0.00110719																	AT3G21560	-0.680927	0.000103194	0.00494221		AT2G02120	2.51632	2.74344e-14	7.08376e-13
															AT1G13700	1.22661	0.00471395	0.0481373		AT3G44300	1.92777	7.01762e-13	4.78368e-11																	AT1G47840	-0.682447	0.000605978	0.0200522		AT4G34510	2.51626	2.56819e-08	2.85122e-07
															AT4G25760	1.22457	1.18804e-06	4.52427e-05		AT2G34420	1.92174	7.58129e-05	0.000920649																	AT1G74770	-0.682934	0.000651724	0.0211888		AT5G64870	2.51487	0.00854258	0.0278355
															AT5G38710	1.21991	9.07163e-07	3.57868e-05		AT5G14070	1.91646	0.000242753	0.00245757																	AT1G13270	-0.688199	0.00202123	0.0477852		AT4G39950	2.51	1.2338e-16	4.21222e-15
															AT2G28110	1.21944	2.46615e-06	8.4761e-05		AT5G00965	1.9144	0.00348033	0.0220418																	AT1G17090	-0.688316	0.00122003	0.0331337		AT1G16130	2.50827	2.38964e-07	2.2932e-06
															AT2G28400	1.2187	3.4045e-06	0.000112657		AT2G32660	1.91276	2.58865e-08	7.37296e-07																	AT2G39410	-0.693308	0.00106202	0.0303752		AT4G23030	2.50712	0.0017189	0.00700875
															AT1G23090	1.21858	0.00193171	0.0242651		AT4G15550	1.91218	1.85725e-13	1.46644e-11																	AT5G18170	-0.693778	7.12384e-06	0.000607011		AT5G24090	2.50647	4.48452e-18	1.80457e-16
															AT4G02880	1.21823	1.3512e-05	0.000385922		AT3G52748	1.90417	3.83212e-14	3.40726e-12																	AT4G15393	-0.69447	0.00176948	0.0431813		AT1G08403	2.5037	1.6086e-06	1.32112e-05
															AT4G31140	1.21357	2.01129e-07	9.56531e-06		AT1G78410	1.90221	0.0001185	0.0013448																	AT4G08570	-0.694537	0.00206759	0.0486561		AT2G39350	2.5033	5.52314e-32	7.78954e-30
															AT4G02700	1.20729	0.00280204	0.0322826		AT4G26120	1.90028	1.70312e-09	6.16438e-08																	AT2G28990	-0.702613	0.000354604	0.0131779		AT5G60270	2.49748	1.0534e-11	1.9355e-10
															AT1G58030	1.20658	8.45954e-06	0.000253662		AT5G51790	1.89951	7.46807e-08	1.94056e-06																	AT1G32460	-0.705258	0.000281658	0.0110981		AT1G59530	2.49708	2.64456e-05	0.00017196
															AT1G49960	1.20495	1.49874e-06	5.45359e-05		AT4G37030	1.89926	0.000207613	0.00215956																	AT1G69900	-0.705954	0.000889984	0.0268439		AT5G41570	2.49637	4.1255e-16	1.32236e-14
															AT1G18570	1.20481	0.000879072	0.0130268		AT4G39940	1.8987	7.79001e-20	1.72822e-17																	AT1G64390	-0.706322	0.00130763	0.0348643		AT3G01420	2.49313	7.13161e-30	8.58319e-28
															AT4G24690	1.20428	3.96145e-09	2.85252e-07		AT4G23680	1.89123	7.79511e-05	0.000943813																	AT4G26070	-0.709987	0.00125992	0.0338572		AT3G54200	2.48877	5.17223e-28	5.39654e-26
															AT2G33205	1.20026	0.0015561	0.0205304		AT4G34510	1.89065	3.33997e-05	0.000453418																	AT2G18450	-0.710046	0.00198149	0.0471728		AT2G46680	2.48278	7.21737e-22	4.31565e-20
															AT1G77920	1.20011	5.90544e-10	5.03193e-08		AT5G24090	1.89057	2.8315e-11	1.41575e-09																	AT2G38530	-0.712179	0.00161596	0.0406475		AT1G64950	2.48223	3.51945e-26	3.18464e-24
															AT5G16240	1.19965	0.000171538	0.0034456		AT4G01870	1.89012	1.03525e-14	1.00336e-12																	AT1G51790	-0.712936	0.000582659	0.0194696		AT1G17950	2.48136	5.88837e-16	1.84406e-14
															AT3G22370	1.19909	0.000560004	0.00906737		AT1G18570	1.88605	2.54212e-07	5.83462e-06																	AT5G45510	-0.714205	0.00113699	0.0316345		AT5G55970	2.47448	9.24022e-16	2.83302e-14
															AT4G14860	1.19857	0.00376913	0.0406105		AT1G21410	1.87781	3.07051e-07	6.89263e-06																	AT4G13510	-0.718094	9.65107e-05	0.00472407		AT1G28260	2.47271	6.37051e-14	1.58295e-12
															AT2G38110	1.1971	9.51103e-05	0.00207357		AT1G80180	1.87641	2.22791e-08	6.49941e-07																	AT2G42840	-0.719937	1.6097e-05	0.00117987		AT2G03200	2.471	3.21528e-19	1.51155e-17
															AT3G47730	1.19441	1.8455e-08	1.14487e-06		AT2G45560	1.87587	8.21227e-09	2.6159e-07																	AT1G66140	-0.722747	0.000188093	0.00803027		AT2G45450	2.46608	1.17114e-10	1.88432e-09
															AT1G52857	1.19226	0.00328393	0.0365377		AT1G44180	1.87407	1.6149e-05	0.00024194																	AT5G25620	-0.72868	0.000620303	0.0204094		AT1G72490	2.46604	1.68154e-06	1.37715e-05
															AT5G11100	1.1922	1.00697e-05	0.00029715		AT3G61890	1.86997	7.4976e-05	0.000913742																	AT1G49160	-0.73051	0.00142694	0.0372682		AT2G22590	2.46484	5.58699e-06	4.16377e-05
															AT4G19700	1.19193	2.53549e-08	1.51611e-06		AT5G60890	1.86918	3.60709e-10	1.48122e-08																	AT1G30820	-0.73083	0.000106064	0.00505594		AT5G47050	2.46116	2.30236e-32	3.38729e-30
															AT2G39050	1.19087	6.10354e-05	0.00140402		AT5G05730	1.86907	6.19838e-18	1.01406e-15																	AT1G13110	-0.734775	0.000753868	0.0236089		AT4G39830	2.45782	2.23641e-15	6.57106e-14
															AT5G18270	1.18692	1.08653e-10	1.10545e-08		AT2G18680	1.86862	0.00132708	0.0099775																	AT1G22570	-0.735725	0.00106448	0.0304032		AT1G21410	2.45749	2.87743e-11	5.01222e-10
															AT2G25460	1.18459	6.69047e-05	0.00152191		AT5G50335	1.86821	0.00026525	0.00264474																	AT3G42180	-0.73764	0.00115884	0.0320247		AT1G76470	2.45737	1.03694e-06	8.79525e-06
															AT5G06330	1.18359	2.52584e-09	1.9202e-07		AT4G08015	1.86614	0.000805772	0.00669839																	AT5G45500	-0.741845	0.000123679	0.00570933		AT5G18270	2.45389	6.64527e-39	1.6987e-36
															AT1G08310	1.18171	0.00218068	0.0265446		AT1G63245	1.86293	8.19438e-12	4.54133e-10																	AT2G35270	-0.742464	3.57306e-05	0.00216822		AT5G58860	2.45349	4.4846e-16	1.43297e-14
															AT3G22460	1.18113	0.00162284	0.0212465		AT3G24310	1.8629	7.8953e-08	2.0412e-06																	AT4G14680	-0.745386	0.000534099	0.0182648		AT2G34610	2.45251	1.8525e-13	4.29519e-12
															AT1G27720	1.17757	0.000657955	0.010375		AT1G77520	1.86198	0.000241178	0.00244405																	AT3G12240	-0.752685	0.00197615	0.0471005		AT3G04370	2.44237	1.5846e-09	2.11245e-08
															AT4G22070	1.16989	2.21354e-07	1.04062e-05		AT1G52857	1.86082	2.82406e-06	5.17033e-05																	AT2G35710	-0.759959	0.000470096	0.0163773		AT5G56520	2.44107	1.66014e-11	2.97545e-10
															AT3G54040	1.16918	5.32415e-05	0.00125872		AT1G07847	1.86047	0.00628319	0.0342858																	AT5G38340	-0.760184	0.000215054	0.00887514		AT3G60270	2.43912	2.46585e-14	6.39932e-13
															AT3G20300	1.16781	5.56566e-05	0.00130525		AT1G73290	1.85501	0.000431398	0.00396471																	AT2G18890	-0.764394	0.00113916	0.031652		AT2G05510	2.43742	3.13853e-12	6.09525e-11
															AT5G58860	1.16505	6.04623e-05	0.00139397		AT1G76080	1.853	6.39446e-06	0.00010745																	AT1G75820	-0.770572	0.000174255	0.00751797		AT1G62540	2.43607	0.00239915	0.00935062
															AT2G18150	1.16444	0.00203561	0.0251682		AT2G29320	1.85223	8.16608e-09	2.60525e-07																	AT5G01780	-0.772046	6.13096e-05	0.00327358		AT1G06983	2.4342	9.20443e-06	6.59532e-05
															AT3G57380	1.16289	4.36117e-07	1.90948e-05		AT3G49130	1.84785	0.00751625	0.0394425																	AT1G68880	-0.774213	0.00116637	0.0321458		AT1G78830	2.43327	1.42802e-21	8.29632e-20
															AT4G36870	1.15884	0.00149416	0.0199059		AT2G38860	1.84428	1.38725e-30	8.10549e-28																	AT5G47810	-0.774552	0.00169147	0.04193		AT2G40340	2.42972	4.92757e-15	1.38229e-13
															AT2G03200	1.15797	1.40655e-05	0.0003995		AT5G42580	1.84326	4.20004e-06	7.34737e-05																	AT4G02130	-0.77614	5.99947e-05	0.00324797		AT3G07390	2.42823	1.01187e-34	1.79937e-32
															AT2G35910	1.15789	3.35156e-08	1.92526e-06		AT4G37050	1.84296	0.000983561	0.00782348																	AT1G77280	-0.778719	3.88515e-05	0.00230963		AT5G45630	2.42684	0.000127589	0.000704618
															AT1G30700	1.15472	8.49991e-08	4.47998e-06		AT4G33610	1.84164	0.00519797	0.0297255																	AT3G24300	-0.779966	0.000768632	0.0238883		AT1G67635	2.42606	9.13502e-06	6.55478e-05
															AT1G70740	1.15397	3.26546e-08	1.89712e-06		AT1G62975	1.84155	5.77719e-10	2.27637e-08																	AT1G51270	-0.781221	0.0020888	0.0489129		AT5G10140	2.42492	1.00559e-06	8.54707e-06
															AT2G36270	1.15292	0.00193931	0.0243095		AT3G44880	1.8415	1.66828e-06	3.21247e-05																	AT4G21990	-0.784645	0.00142429	0.0372464		AT3G06490	2.42012	0.00156283	0.00647385
															AT4G03820	1.15273	7.53529e-06	0.00022931		AT2G23680	1.83967	8.46356e-08	2.17164e-06																	AT5G22500	-0.792078	0.000378522	0.0138208		AT4G31240	2.41996	3.19105e-19	1.50362e-17
															AT3G12700	1.15263	0.000117786	0.0024936		AT1G65970	1.83822	0.000166102	0.00179156																	AT1G62180	-0.797031	3.35817e-05	0.00207476		AT5G49620	2.41992	6.76733e-05	0.000400324
															AT3G44300	1.15047	1.33812e-05	0.00038272		AT2G25200	1.83219	0.000323594	0.00312736																	AT2G41010	-0.797613	0.00194896	0.04667		AT5G57390	2.41679	2.81899e-18	1.17171e-16
															AT4G23070	1.1469	0.00341664	0.0376862		AT5G48180	1.83217	7.37666e-13	5.01172e-11																	AT4G37400	-0.797993	2.86177e-05	0.00181186		AT5G19410	2.41511	3.00458e-14	7.69972e-13
															AT3G02990	1.14395	5.90932e-06	0.000184216		AT1G56300	1.83068	9.34298e-18	1.51638e-15																	AT3G18560	-0.798072	0.000311305	0.0119891		AT2G32140	2.41284	1.86624e-07	1.8165e-06
															AT4G35985	1.14364	1.17138e-08	7.46533e-07		AT1G35260	1.83051	1.01996e-17	1.64237e-15																	AT2G18370	-0.804118	0.00104099	0.0299834		AT4G38080	2.40827	1.18479e-12	2.45944e-11
															AT5G64780	1.13919	0.00223189	0.0268958		AT3G62730	1.82991	1.41672e-07	3.43269e-06																	AT5G07580	-0.806313	0.000195661	0.00826707		AT3G24310	2.40649	5.89614e-12	1.11233e-10
															AT1G33110	1.13911	2.43838e-05	0.000641029		AT4G29110	1.82968	1.51957e-07	3.65457e-06																	AT5G50120	-0.809106	0.000540144	0.0184406		AT5G03545	2.4064	8.65932e-17	2.98622e-15
															AT1G17180	1.1385	0.00246254	0.0292615		AT4G10510	1.82911	3.65729e-09	1.23622e-07																	AT1G33790	-0.813387	0.00140429	0.0368648		AT1G53270	2.40077	1.5416e-14	4.11563e-13
															AT1G21410	1.13598	0.00201498	0.0249887		AT3G12320	1.82501	0.000113455	0.00129355																	AT5G58780	-0.813537	0.00120994	0.032952		AT4G28110	2.39562	2.22887e-05	0.000147081
															AT4G02830	1.13515	1.59127e-06	5.71704e-05		AT4G21840	1.82478	9.84282e-08	2.46976e-06																	AT5G62165	-0.816317	0.000707143	0.02249		AT2G41640	2.39544	1.3552e-12	2.75805e-11
															AT1G04360	1.13461	2.99757e-07	1.35921e-05		AT5G57640	1.82398	0.00584425	0.0324857																	AT5G10170	-0.833106	0.000846881	0.0259262		AT2G43590	2.39423	8.11379e-12	1.50706e-10
															AT1G80820	1.13354	1.39781e-06	5.13784e-05		AT5G08240	1.8233	3.99111e-18	6.7453e-16																	AT1G15380	-0.837496	2.16021e-05	0.00145317		AT1G10220	2.39189	3.66038e-07	3.38403e-06
															AT4G27020	1.1332	1.04021e-08	6.79628e-07		AT4G20835	1.82324	0.00019464	0.00204008																	AT5G01720	-0.839433	9.79378e-06	0.000794773		AT1G44180	2.39112	4.90813e-08	5.29385e-07
															AT5G37690	1.13273	0.00252899	0.029912		AT3G02150	1.82317	0.000939455	0.00756372																	AT3G07270	-0.841712	1.73623e-05	0.00123983		AT2G43500	2.38539	2.9214e-07	2.75184e-06
															AT1G31120	1.13104	2.86937e-10	2.61958e-08		AT5G10230	1.82073	1.66863e-07	3.96323e-06																	AT1G30370	-0.842124	0.00167783	0.0418435		AT5G05410	2.38347	2.87707e-12	5.60343e-11
															AT3G04370	1.131	0.00398245	0.0423731		AT2G03980	1.81781	3.33052e-07	7.39921e-06																	AT5G59700	-0.849543	0.000160477	0.00707276		AT1G35210	2.37926	3.37779e-05	0.000214921
															AT2G39800	1.1301	3.44737e-07	1.54942e-05		AT1G15010	1.81424	0.00345863	0.0219315																	AT5G14920	-0.852935	0.000889264	0.0268439		AT1G04220	2.37591	5.55643e-16	1.74545e-14
															AT1G64950	1.12588	8.61734e-07	3.42184e-05		AT5G15970	1.81146	3.75508e-12	2.24536e-10																	AT1G53440	-0.856568	2.64084e-05	0.00170363		AT4G20835	2.37105	1.44004e-06	1.19206e-05
															AT1G71040	1.12237	1.66775e-10	1.63184e-08		AT1G22480	1.80853	0.00716457	0.0379279																	AT3G14260	-0.858217	0.000602812	0.0199798		AT5G25140	2.36602	5.14606e-09	6.36642e-08
															AT4G33740	1.12049	2.05652e-06	7.20133e-05		AT5G01640	1.80825	0.000103611	0.00120429																	AT4G08780	-0.860328	0.00216018	0.0498752		AT1G49430	2.36092	2.83932e-17	1.03871e-15
															AT4G15540	1.11864	5.17754e-07	2.21045e-05		AT3G22275	1.80795	0.00075997	0.0063616																	AT1G30990	-0.866635	0.00152358	0.0391421		AT2G32210	2.3589	1.24218e-10	1.99236e-09
															AT5G05410	1.11671	0.000968658	0.0140689		AT1G45145	1.80559	4.31886e-13	3.07738e-11																	AT1G07260	-0.875085	1.04945e-05	0.000831832		AT1G19850	2.35575	6.88782e-34	1.14517e-31
															AT3G44880	1.11606	0.00398049	0.0423731		AT1G17170	1.80527	1.93165e-09	6.91809e-08																	AT5G26280	-0.877989	5.30978e-05	0.00293473		AT2G08730	2.3557	1.187e-06	9.96882e-06
															AT2G32800	1.11458	0.00111729	0.0157576		AT5G47850	1.80395	0.00321478	0.0206997																	AT3G23510	-0.885517	0.00183068	0.0443045		AT1G19200	2.355	2.56704e-08	2.85122e-07
															AT1G08280	1.11232	4.58794e-08	2.5705e-06		AT1G35180	1.80262	0.00282774	0.0187235																	AT5G45480	-0.888792	3.48214e-07	4.56473e-05		AT3G10815	2.3503	2.12129e-11	3.74615e-10
															AT2G32560	1.11217	2.25121e-07	1.0559e-05		AT4G25400	1.80037	2.16538e-15	2.35542e-13																	AT2G39200	-0.889259	2.64918e-05	0.00170364		AT3G44770	2.34854	4.93178e-08	5.31654e-07
															AT3G21260	1.10998	3.85452e-07	1.72107e-05		AT4G17500	1.79852	6.22946e-11	2.92184e-09																	AT3G14940	-0.911824	1.42907e-05	0.00108479		AT3G11430	2.34348	6.0223e-15	1.67105e-13
															AT1G13530	1.10963	1.19665e-07	6.05731e-06		AT1G55775	1.79693	0.000849473	0.0069738																	AT1G49310	-0.915804	0.00042804	0.0150918		AT5G57260	2.34091	0.00044732	0.00214483
															AT2G14960	1.10821	5.81146e-07	2.43162e-05		AT1G03700	1.79601	0.0002228	0.00229303																	AT2G45660	-0.920642	0.00145546	0.037724		AT5G65070	2.34036	1.01277e-09	1.38815e-08
															AT3G15770	1.10631	8.43036e-05	0.00186783		AT1G30700	1.79591	2.16281e-16	2.78172e-14																	AT3G20340	-0.922161	0.000852016	0.0260444		AT5G46590	2.33995	4.89213e-08	5.27937e-07
															AT2G01890	1.10484	1.12607e-07	5.72838e-06		AT5G13330	1.79176	1.92069e-11	9.91873e-10																	AT5G45470	-0.922994	9.67536e-07	0.000111158		AT3G49780	2.3388	1.04155e-12	2.17566e-11
															AT1G13090	1.0985	0.00080404	0.0121258		AT3G08645	1.79014	0.00633653	0.0345276																	AT5G07150	-0.927854	0.00168884	0.04193		AT1G68850	2.33537	4.10371e-27	3.97729e-25
															AT4G30670	1.09834	3.21723e-05	0.000813256		AT4G15230	1.79	1.64439e-06	3.17243e-05																	AT5G03570	-0.929721	7.26036e-07	8.63223e-05		AT2G32800	2.33409	1.22265e-11	2.23443e-10
															AT1G30620	1.09801	5.40176e-08	2.96155e-06		AT1G64660	1.78938	3.09757e-07	6.94576e-06																	AT4G11290	-0.935805	0.00169565	0.04193		AT4G33610	2.33281	0.000373729	0.00182973
															AT2G24180	1.09762	1.8457e-08	1.14487e-06		AT1G67195	1.78879	2.94878e-10	1.22566e-08																	AT5G16900	-0.937837	1.43754e-05	0.00108479		AT1G74010	2.33229	1.8885e-14	4.99611e-13
															AT5G17990	1.09684	1.17547e-08	7.46533e-07		AT4G17215	1.78673	6.85016e-11	3.17655e-09																	AT1G78020	-0.942869	0.000208616	0.00867293		AT4G21120	2.32909	4.7861e-09	5.95713e-08
															AT1G64110	1.09591	0.000301527	0.00544719		AT3G26210	1.78323	5.99978e-16	7.48144e-14																	AT3G07195	-0.949793	2.27062e-05	0.00151746		AT1G52400	2.32686	0.00011059	0.000619775
															AT5G22890	1.09358	5.01722e-08	2.77303e-06		AT3G05880	1.78291	7.33912e-12	4.146e-10																	AT1G50090	-0.949831	0.00176814	0.0431813		AT4G39190	2.32624	1.03987e-13	2.5018e-12
															AT4G14370	1.0935	0.000217598	0.0042139		AT3G14660	1.78155	2.70067e-07	6.15019e-06																	AT3G13610	-0.96598	1.99196e-05	0.00136839		AT1G59590	2.31982	5.09942e-17	1.81362e-15
															AT3G09020	1.09272	0.000195163	0.00384128		AT2G18700	1.77661	2.63389e-06	4.87008e-05																	AT1G64910	-0.970454	0.00074788	0.0234933		AT4G29110	2.31415	3.07318e-11	5.33955e-10
															AT5G06230	1.09121	5.01271e-05	0.00119895		AT2G18950	1.77653	2.32279e-19	4.65696e-17																	AT4G17560	-0.971631	0.000187871	0.00803027		AT1G64010	2.3137	0.00040376	0.00196032
															AT5G64572	1.08829	1.30828e-05	0.000374709		AT4G37150	1.77202	5.20138e-09	1.7101e-07																	AT5G45070	-0.975503	0.000155297	0.00690398		AT4G17490	2.31358	1.73168e-10	2.70121e-09
															AT5G06740	1.08345	1.53935e-06	5.59143e-05		AT4G34135	1.76941	1.59896e-08	4.81573e-07																	AT3G45160	-0.976455	3.6397e-05	0.00219563		AT1G48260	2.3089	4.26762e-11	7.27519e-10
															AT5G65990	1.08281	0.000135676	0.00281558		AT5G06740	1.76767	4.7128e-15	4.89223e-13																	AT4G18340	-0.981151	1.52825e-07	2.23234e-05		AT1G21680	2.30883	5.90461e-10	8.43221e-09
															AT5G47050	1.08197	1.05446e-07	5.40445e-06		AT4G11320	1.76057	1.06422e-06	2.15003e-05																	AT5G38550	-0.987755	5.74934e-08	1.01357e-05		AT4G00360	2.30462	3.24669e-23	2.18301e-21
															AT1G21680	1.08158	0.00308826	0.0347578		AT1G14520	1.75902	4.93553e-05	0.000637195																	AT2G33770	-0.988069	2.89528e-06	0.000283294		AT4G23880	2.30425	1.73464e-09	2.30197e-08
															AT3G05630	1.07898	1.87089e-05	0.000510811		AT5G65280	1.75846	5.78525e-11	2.74497e-09																	AT4G37730	-0.98977	0.000693302	0.0221878		AT1G26770	2.30316	3.94665e-05	0.000246365
															AT1G28600	1.07647	4.20339e-06	0.000135817		AT3G55090	1.75763	4.19713e-06	7.34737e-05																	AT5G63780	-0.992234	1.93679e-06	0.000207368		AT5G65230	2.30219	6.86667e-08	7.19014e-07
															AT4G35840	1.07481	1.66235e-09	1.31255e-07		AT1G10220	1.75706	0.0002687	0.00267653																	AT2G38870	-0.994511	0.000456139	0.0159727		AT3G51750	2.30032	6.57465e-16	2.0527e-14
															AT5G18130	1.07114	4.00474e-07	1.78037e-05		AT5G26290	1.75694	3.25447e-15	3.46635e-13																	AT3G07720	-0.999783	0.000323083	0.0124048		AT4G36110	2.29925	0.000730179	0.0033087
															AT2G38860	1.07058	1.07083e-11	1.39481e-09		AT1G76680	1.75658	2.66377e-05	0.000373879																	AT1G22400	-1.00162	0.00126325	0.0339022		AT5G66070	2.29324	9.89567e-25	8.03041e-23
															AT5G37740	1.06646	1.1019e-06	4.24366e-05		AT3G55890	1.75219	1.47256e-08	4.46131e-07																	AT3G28345	-1.00246	0.00119283	0.032681		AT1G58030	2.29294	1.91083e-16	6.39549e-15
															AT4G25240	1.06465	0.000221081	0.0042652		AT4G27700	1.75192	5.03825e-07	1.08227e-05																	AT1G74710	-1.00626	0.000110157	0.00520014		AT3G45730	2.29284	3.67735e-06	2.83353e-05
															AT1G74000	1.06427	0.000269972	0.0049604		AT4G13920	1.75089	1.48815e-05	0.000224596																	AT4G25080	-1.01563	0.000143612	0.00651189		AT3G01600	2.29246	6.50295e-07	5.71734e-06
															AT3G12720	1.06279	6.01255e-05	0.00138777		AT1G72140	1.74427	0.000252225	0.00253589																	AT1G28010	-1.02203	0.00112142	0.0314065		AT1G35910	2.29142	2.26782e-19	1.09122e-17
															AT5G09480	1.06256	1.9043e-05	0.000519239		AT3G54150	1.74305	9.38293e-08	2.38066e-06																	AT5G10520	-1.02918	1.1034e-07	1.71755e-05		AT5G23190	2.29	3.1591e-15	9.04812e-14
															AT1G17950	1.05577	0.000509578	0.008383		AT3G29240	1.74296	2.35494e-07	5.44164e-06																	AT3G12520	-1.03277	0.000475638	0.0164304		AT2G18193	2.28872	1.902e-11	3.3676e-10
															AT2G27389	1.05234	0.00146025	0.0195689		AT4G31500	1.73895	6.62061e-16	8.10728e-14																	AT3G27473	-1.04344	0.000998187	0.0289956		AT3G62590	2.28805	9.77646e-10	1.34541e-08
															AT3G13672	1.05151	0.00146298	0.0195927		AT3G50280	1.73874	2.45882e-12	1.51753e-10																	AT1G73600	-1.045	4.31836e-05	0.00249378		AT3G27270	2.28775	1.68884e-23	1.19919e-21
															AT4G00770	1.04993	0.00220507	0.0266984		AT3G27884	1.73406	3.64137e-10	1.48932e-08																	AT1G20620	-1.04985	1.63626e-05	0.00118658		AT3G22600	2.28528	1.68368e-13	3.92157e-12
															AT2G23540	1.04735	0.000315185	0.00564899		AT5G54300	1.734	1.97118e-05	0.000287874																	AT5G56320	-1.05124	1.2748e-05	0.000980062		AT4G02830	2.28415	3.0962e-22	1.91291e-20
															AT5G13330	1.04271	7.70041e-05	0.00171727		AT3G23240	1.73337	0.00133809	0.010046																	AT5G01790	-1.05744	4.28242e-05	0.00248089		AT4G02280	2.28309	2.91598e-06	2.29795e-05
															AT5G46080	1.03657	1.47909e-06	5.39169e-05		AT2G02060	1.73274	1.40092e-05	0.00021332																	AT1G69160	-1.05871	0.00137244	0.036168		AT3G12320	2.28266	1.3827e-06	1.14571e-05
															AT3G17210	1.03611	9.27813e-07	3.6488e-05		AT3G50260	1.73267	8.57413e-11	3.87923e-09																	AT4G40070	-1.06482	0.000167508	0.00730393		AT2G02230	2.27808	1.86273e-24	1.47076e-22
															AT1G78610	1.03154	1.18675e-07	6.02207e-06		AT4G28940	1.73121	6.3024e-07	1.33559e-05																	AT2G38390	-1.08387	0.00180689	0.0438847		AT2G40000	2.27761	6.48237e-13	1.38128e-11
															AT5G10770	1.03129	1.36839e-05	0.000389202		AT3G48100	1.72948	3.31302e-14	3.02461e-12																	AT5G42010	-1.08575	2.46008e-06	0.000246611		AT5G11100	2.27344	8.69888e-17	2.99482e-15
															AT1G27100	1.02998	6.01114e-08	3.22645e-06		AT3G22060	1.72893	2.51531e-07	5.78557e-06																	AT2G40330	-1.08699	0.000819604	0.0252204		AT1G42990	2.27295	9.35338e-25	7.68179e-23
															AT3G03475	1.02921	0.00468522	0.0480234		AT1G08920	1.72675	5.71202e-14	4.92873e-12																	AT1G55450	-1.08804	2.40665e-05	0.00158178		AT3G03870	2.26436	1.11715e-13	2.67256e-12
															AT3G51750	1.02516	0.000591458	0.00951638		AT3G26510	1.71929	3.52434e-06	6.30007e-05																	AT1G29270	-1.09626	3.60932e-07	4.70131e-05		AT4G36830	2.26418	5.93082e-14	1.47729e-12
															AT4G00070	1.02453	2.82051e-05	0.000729472		AT1G18382	1.71429	0.0074169	0.0390112																	AT1G22710	-1.10615	0.00020457	0.00858612		AT4G02880	2.26404	3.1668e-15	9.05749e-14
															AT2G40000	1.02444	0.000954153	0.0139375		AT1G59590	1.71414	3.66557e-10	1.49623e-08																	AT1G60110	-1.10829	0.000472275	0.0163871		AT5G51920	2.26363	2.95423e-14	7.5897e-13
															AT4G32940	1.02268	8.9645e-05	0.00196489		AT4G09225	1.71343	5.78766e-05	0.00073021																	AT4G34950	-1.10838	4.71735e-05	0.00270223		AT4G38420	2.26119	1.35182e-06	1.12195e-05
															AT5G41550	1.02131	0.0019691	0.0245837		AT3G10020	1.71289	0.0015122	0.0111439																	AT1G78860	-1.11549	6.12593e-05	0.00327358		AT4G13195	2.25832	2.90676e-11	5.05899e-10
															AT4G30960	1.01542	3.45237e-10	3.09653e-08		AT4G29270	1.71138	4.04198e-09	1.35951e-07																	AT1G32450	-1.1155	1.78407e-05	0.00126243		AT1G73410	2.25673	9.97341e-11	1.62386e-09
															AT3G45410	1.01455	4.99001e-07	2.14382e-05		AT1G54160	1.70824	0.000299145	0.00292425																	AT5G07650	-1.11879	2.63819e-05	0.00170363		AT4G12430	2.24922	1.50796e-06	1.24346e-05
															AT3G29810	1.01415	0.000106907	0.00229407		AT4G31248	1.7065	1.3733e-05	0.000209426																	AT3G51350	-1.12041	2.4612e-05	0.00160804		AT2G43920	2.24886	0.00364775	0.0134699
															AT4G12120	1.01357	8.79143e-06	0.000262843		AT2G08750	1.70338	0.00691484	0.0369599																	AT1G77885	-1.12454	9.57932e-06	0.000789907		AT5G04220	2.24605	4.93836e-12	9.43828e-11
															AT4G24140	1.01269	0.000951949	0.0139251		AT2G38790	1.70136	0.000794128	0.00661235																	AT3G20380	-1.12508	1.20723e-05	0.000935144		AT3G44550	2.24449	1.67595e-11	3.00115e-10
															AT2G18690	1.00668	5.55186e-05	0.00130351		AT2G30615	1.70112	0.00124702	0.00948366																	AT4G10550	-1.12676	6.47983e-08	1.11355e-05		AT3G12700	2.24361	3.55485e-13	7.90181e-12
															AT4G22610	1.00546	0.0029841	0.0338839		AT3G16400	1.70098	4.83754e-11	2.32808e-09																	AT1G25460	-1.13697	0.00179193	0.0435731		AT1G11300	2.23625	1.8215e-15	5.42209e-14
															AT4G33030	1.00478	7.81148e-09	5.25476e-07		AT3G22460	1.69528	6.70401e-06	0.000111835																	AT1G71870	-1.13721	1.81115e-09	4.81013e-07		AT1G26560	2.23451	2.9669e-08	3.27432e-07
															AT2G29490	1.00398	6.8074e-05	0.00154508		AT2G25735	1.69521	4.6374e-05	0.000603659																	AT1G73810	-1.1412	7.2245e-05	0.00374977		AT3G01865	2.23356	6.3138e-09	7.76411e-08
															AT4G35750	1.00191	4.18189e-07	1.8447e-05		AT1G30040	1.6948	0.0019531	0.0138061																	AT3G27150	-1.14221	3.62543e-08	6.74001e-06		AT1G33600	2.23323	2.99315e-05	0.000192423
															AT5G55180	0.99466	8.45148e-07	3.37564e-05		AT1G10480	1.69398	1.19189e-10	5.26439e-09																	AT3G62760	-1.14648	0.00108938	0.0308556		AT1G09363	2.22796	1.88757e-05	0.000126851
															AT1G52660	0.993196	5.02025e-05	0.00119935		AT3G45700	1.69083	2.10849e-05	0.000305588																	AT2G31830	-1.15597	0.000978994	0.0287718		AT1G52890	2.22475	0.00090353	0.00398043
															AT5G04960	0.993191	6.96079e-05	0.00157117		AT4G29930	1.69018	1.6114e-06	3.11761e-05																	AT1G33540	-1.16237	0.00157356	0.0398752		AT2G05330	2.2211	2.53389e-05	0.000165236
															AT5G12930	0.989029	8.346e-06	0.000250625		AT2G44480	1.68896	3.24559e-05	0.000443962																	AT4G18250	-1.16529	2.845e-07	3.87868e-05		AT1G61340	2.21768	5.41875e-10	7.81476e-09
															AT2G37360	0.988542	0.000301328	0.00544719		AT3G25820	1.68853	9.8602e-05	0.00115753																	AT5G45220	-1.16801	2.67199e-05	0.00170837		AT4G13550	2.21711	1.03992e-14	2.81301e-13
															AT5G64220	0.988043	2.49782e-08	1.49796e-06		AT1G76480	1.68814	0.000200071	0.00208854																	AT3G01420	-1.17191	3.18863e-08	6.15165e-06		AT5G13080	2.21552	3.50525e-10	5.22467e-09
															AT2G35380	0.982054	1.96407e-05	0.000534113		AT3G59080	1.68811	2.76761e-09	9.62544e-08																	AT2G03090	-1.17199	0.000266844	0.010596		AT3G18770	2.21549	2.30424e-15	6.75356e-14
															AT1G56320	0.979596	0.000160111	0.00324507		AT2G37970	1.68595	4.0614e-11	1.98698e-09																	AT4G10500	-1.17473	2.27322e-06	0.000233027		AT1G26590	2.21384	2.03872e-06	1.64594e-05
															AT3G19970	0.976376	4.95288e-07	2.13234e-05		AT3G25250	1.68544	1.01719e-11	5.51766e-10																	AT1G44050	-1.17999	7.06084e-06	0.000604159		AT5G01815	2.20956	0.000277382	0.0013997
															AT4G15260	0.973158	0.000559267	0.00906261		AT2G18690	1.68543	2.86404e-11	1.42159e-09																	AT3G61060	-1.18267	0.000702173	0.0224016		AT4G14370	2.19817	1.77953e-13	4.13538e-12
															AT3G14070	0.971993	0.000832096	0.0124571		AT2G29120	1.68478	0.00881929	0.044477																	AT1G80340	-1.18778	0.000206182	0.00860494		AT5G53730	2.19352	0.000220494	0.00114299
															AT5G53420	0.971774	4.3483e-07	1.90822e-05		AT5G64905	1.68183	3.66243e-07	8.05341e-06																	AT2G14510	-1.18912	0.00025902	0.0103541		AT2G46750	2.19324	5.04333e-15	1.41282e-13
															AT5G02480	0.971752	8.65286e-09	5.76388e-07		AT3G21690	1.68073	8.17837e-13	5.538e-11																	AT1G04770	-1.19221	9.02156e-08	1.48783e-05		AT4G28940	2.18856	5.46003e-10	7.86321e-09
															AT5G08790	0.970955	2.51106e-05	0.000657506		AT1G08900	1.67997	0.00189013	0.0134213																	AT2G17050	-1.19974	4.92651e-06	0.000443265		AT4G28930	2.18485	0.00143297	0.0059927
															AT5G66070	0.970171	1.06913e-05	0.000312785		AT1G73480	1.67926	1.70286e-14	1.60477e-12																	AT3G62690	-1.20057	4.14503e-07	5.33119e-05		AT3G21670	2.18442	0.00301925	0.0114488
															AT2G22540	0.969054	0.000142312	0.00293375		AT3G10985	1.67916	6.40722e-15	6.51879e-13																	AT1G68570	-1.20476	0.000948394	0.028027		AT3G45680	2.18421	0.0047993	0.0170274
															AT1G68850	0.968032	4.34771e-06	0.000140017		AT1G32970	1.67553	0.000187085	0.00197414																	AT3G44990	-1.2264	2.85862e-06	0.000281943		AT1G05450	2.18044	6.16939e-05	0.000367932
															AT4G13250	0.96556	0.00104108	0.0149257		AT5G63450	1.67011	1.45318e-09	5.34487e-08																	AT3G13437	-1.23099	0.00168937	0.04193		AT4G27020	2.18042	9.16436e-28	9.41765e-26
															AT1G30500	0.965459	0.00167329	0.0217111		AT5G38700	1.66685	1.40703e-11	7.47369e-10																	AT5G11920	-1.23101	2.27899e-06	0.000233027		AT3G46110	2.17912	1.14748e-07	1.16283e-06
															AT5G10230	0.964161	0.00483913	0.049185		AT1G35515	1.66593	4.7811e-10	1.91338e-08																	AT2G39380	-1.23433	5.39351e-09	1.2393e-06		AT1G72520	2.17736	5.91294e-07	5.25966e-06
															AT4G20070	0.963141	3.09157e-06	0.000103984		AT1G23390	1.66457	6.60111e-15	6.64989e-13																	AT1G52070	-1.23625	1.70161e-05	0.00122961		AT3G10986	2.17031	1.41597e-09	1.90379e-08
															AT5G18630	0.960065	2.78832e-07	1.27564e-05		AT5G51810	1.66377	3.93595e-06	6.9508e-05																	AT5G45490	-1.23699	8.60887e-09	1.9136e-06		AT3G02840	2.1702	0.00257104	0.00995412
															AT5G06720	0.955662	0.00196095	0.0245269		AT4G28840	1.6633	5.1615e-07	1.10642e-05																	AT1G07560	-1.2411	5.70655e-10	1.69129e-07		AT1G57990	2.16624	1.62387e-12	3.2782e-11
															AT4G17740	0.950228	3.85475e-05	0.0009532		AT3G43110	1.65924	6.78962e-05	0.000837441																	AT5G16570	-1.24341	2.90595e-05	0.00183416		AT1G73480	2.16304	6.18481e-23	4.028e-21
															AT5G58350	0.95014	2.94531e-05	0.00075573		AT5G43440	1.65923	3.54932e-05	0.000476896																	AT5G10990	-1.2448	0.000242611	0.00976653		AT1G13700	2.16275	4.89329e-07	4.41411e-06
															AT1G77890	0.949616	1.3085e-06	4.90987e-05		AT2G37430	1.65652	2.63069e-07	6.01764e-06																	AT3G50010	-1.24577	3.01336e-06	0.000293444		AT2G41190	2.16188	2.55622e-13	5.8083e-12
															AT3G44510	0.948642	3.64375e-05	0.000908716		AT1G10385	1.6548	0.0039112	0.0240698																	AT3G26070	-1.25764	9.81031e-05	0.00475454		AT5G12420	2.15935	1.96554e-14	5.17314e-13
															AT3G22200	0.946343	4.01399e-08	2.28017e-06		AT1G55920	1.65371	5.70759e-15	5.86534e-13																	AT4G30230	-1.26216	0.000614452	0.020267		AT5G42050	2.15802	3.09628e-24	2.40756e-22
															AT5G44550	0.944104	0.000344758	0.00606738		AT4G02830	1.65242	1.96635e-12	1.2335e-10																	AT2G44210	-1.26256	2.09154e-05	0.00141162		AT2G29120	2.15667	0.00053805	0.00252151
															AT1G15530	0.943434	5.95369e-05	0.0013773		AT5G17990	1.64799	2.09697e-17	3.17653e-15																	AT3G13760	-1.27366	9.55875e-06	0.000789907		AT4G33550	2.15306	3.89877e-16	1.25757e-14
															AT5G42050	0.941818	4.73883e-06	0.000151657		AT4G33050	1.64719	1.23892e-11	6.68496e-10																	AT3G59930	-1.27798	0.00165331	0.0413834		AT3G07805	2.1527	0.000315038	0.00156524
															AT2G35710	0.937282	7.96094e-06	0.00024083		AT3G01175	1.64484	0.000362376	0.00342448																	AT2G42060	-1.27952	5.26375e-05	0.0029251		AT4G02520	2.1501	2.45627e-09	3.18318e-08
															AT2G17970	0.930138	4.01533e-07	1.7812e-05		AT3G55840	1.64197	0.00173164	0.0124954																	AT3G08700	-1.281	0.00105896	0.0303752		AT3G44540	2.14979	9.31606e-19	4.1416e-17
															AT1G49780	0.928641	6.9241e-05	0.00156462		AT1G59530	1.64062	0.00933949	0.0464583																	AT2G36690	-1.28325	0.00215686	0.0498752		AT3G15830	2.14417	1.75493e-05	0.000118646
															AT5G39610	0.92499	0.00446316	0.0462837		AT2G38870	1.63963	9.86044e-09	3.07856e-07																	AT4G25300	-1.29074	2.3317e-05	0.00154816		AT5G19140	2.14277	2.6575e-11	4.6529e-10
															AT3G55890	0.923024	0.00305651	0.0345176		AT1G44446	1.63501	2.1116e-05	0.000305823																	AT3G62210	-1.30087	6.14257e-10	1.79451e-07		AT1G13090	2.14239	7.40651e-11	1.21951e-09
															AT5G06510	0.921792	0.00388401	0.0415635		AT4G13195	1.63495	1.79644e-06	3.41741e-05																	AT1G34370	-1.32059	1.78794e-11	7.21442e-09		AT5G61390	2.14134	1.94023e-19	9.40228e-18
															AT2G40095	0.920104	7.66046e-07	3.10211e-05		AT4G05200	1.63333	1.15467e-16	1.54333e-14																	AT1G50590	-1.32319	5.17315e-05	0.00289046		AT4G28040	2.14078	3.69856e-07	3.41624e-06
															AT5G47650	0.918499	0.000105506	0.00226637		AT3G53470	1.63248	4.8727e-05	0.000630276																	AT1G70260	-1.3472	1.57507e-05	0.00115864		AT2G29450	2.13921	4.85695e-15	1.36623e-13
															AT2G27190	0.918201	1.74489e-09	1.36717e-07		AT4G00305	1.63196	0.000742331	0.00623463																	AT4G09770	-1.34764	1.43311e-06	0.000159277		AT1G79900	2.13601	1.03539e-05	7.34436e-05
															AT3G52190	0.915873	7.00037e-09	4.82012e-07		AT3G55290	1.63158	3.09352e-06	5.61336e-05																	AT2G41380	-1.35497	9.67171e-08	1.55737e-05		AT2G38230	2.13482	1.79069e-08	2.03782e-07
															AT5G03860	0.913188	0.00268947	0.0313433		AT3G09220	1.62943	2.41401e-09	8.48223e-08																	AT4G08040	-1.36105	0.000420825	0.0149213		AT2G38470	2.13375	3.00123e-13	6.75195e-12
															AT5G06730	0.911629	0.00374743	0.0404834		AT1G66173	1.629	0.00733711	0.0386995																	AT2G01320	-1.37167	0.000719423	0.0227743		AT4G16190	2.1313	8.59955e-16	2.64851e-14
															AT1G09530	0.90928	0.000983843	0.0142288		AT1G62570	1.62874	5.2097e-13	3.63612e-11																	AT3G47050	-1.37258	0.000417192	0.0148684		AT5G08790	2.13125	2.38947e-19	1.14437e-17
															AT4G03140	0.908464	2.82158e-05	0.000729472		AT3G54500	1.62701	2.18259e-05	0.000314767																	AT4G30140	-1.3736	1.77901e-05	0.00126243		AT4G02170	2.12869	2.63995e-05	0.000171714
															AT2G30070	0.907978	0.000138853	0.00287402		AT3G29035	1.62541	3.23475e-14	2.9664e-12																	AT4G38340	-1.3815	0.00124411	0.0336047		AT3G12580	2.12727	1.7861e-08	2.03373e-07
															AT1G28570	0.9076	0.00271174	0.0314907		AT1G32928	1.62539	9.92416e-05	0.0011617																	AT4G23515	-1.38199	5.61193e-06	0.000492549		AT1G01720	2.1233	4.0556e-18	1.64885e-16
															AT3G44550	0.906203	0.00491438	0.0497767		AT1G16130	1.62504	0.000737705	0.00621593																	AT1G03410	-1.39067	1.61636e-05	0.00118052		AT4G15248	2.12277	0.00290013	0.0110504
															AT3G22550	0.904599	4.16816e-05	0.00101839		AT1G16370	1.6248	4.63997e-13	3.27198e-11																	AT5G50200	-1.39142	3.03294e-07	4.10753e-05		AT2G46600	2.12277	5.0596e-18	2.01694e-16
															AT1G21010	0.902165	9.28109e-06	0.00027587		AT2G22880	1.62252	0.000105234	0.00122067																	AT4G30670	-1.39857	1.72151e-07	2.47922e-05		AT1G47760	2.11553	1.26363e-09	1.70795e-08
															AT1G75440	0.901766	4.64169e-06	0.000148781		AT5G38710	1.62177	6.80164e-11	3.1635e-09																	AT5G49850	-1.4043	4.00018e-08	7.30389e-06		AT5G48540	2.11059	3.49889e-19	1.64111e-17
															AT5G16360	0.901505	2.75927e-06	9.34223e-05		AT5G01380	1.62176	0.00967301	0.0477003																	AT3G46330	-1.40557	1.00101e-05	0.000802767		AT3G14660	2.11002	1.54966e-09	2.06992e-08
															AT1G78830	0.900088	0.000328408	0.00582475		AT2G30220	1.62095	0.0066975	0.0360486																	AT3G58060	-1.41344	0.00113492	0.0316287		AT5G28520	2.10743	0.00811747	0.0267228
															AT1G52880	0.891389	0.00126325	0.0173846		AT1G63750	1.62094	0.000263975	0.00263717																	AT3G58810	-1.41831	1.14971e-08	2.50123e-06		AT5G05730	2.10738	4.57053e-22	2.76531e-20
															AT5G26340	0.890126	4.52156e-05	0.00109817		AT3G18950	1.61702	5.26263e-08	1.4142e-06																	AT5G44585	-1.42077	0.00098692	0.0288351		AT1G29000	2.10482	1.89233e-05	0.000127129
															AT3G06390	0.890032	0.00268302	0.0312993		AT2G22770	1.61071	1.45992e-10	6.35219e-09																	AT1G13540	-1.42457	0.000663562	0.0214713		AT1G34670	2.10424	4.79559e-24	3.67303e-22
															AT1G73480	0.888705	5.95164e-05	0.0013773		AT2G29420	1.61071	6.81573e-20	1.53167e-17																	AT4G04700	-1.42711	1.71287e-10	5.64972e-08		AT1G76680	2.10337	6.54456e-07	5.75145e-06
															AT4G34138	0.887675	0.0032014	0.0357166		AT2G31730	1.60949	0.000136899	0.00152234																	AT4G08770	-1.43597	2.94277e-05	0.00185168		AT3G07970	2.09822	2.38402e-06	1.90442e-05
															AT1G55110	0.886194	9.36559e-05	0.00204404		AT3G03800	1.60777	0.00541284	0.0306543																	AT4G25090	-1.4365	3.29165e-11	1.18095e-08		AT3G44880	2.09742	5.00104e-08	5.38553e-07
															AT4G00430	0.88082	7.51545e-05	0.00168336		AT2G04100	1.60705	3.21968e-24	1.19714e-21																	AT3G08040	-1.4409	2.71202e-09	6.68203e-07		AT4G11650	2.09685	0.000593214	0.00274898
															AT1G12200	0.876623	2.14589e-05	0.000577414		AT1G51640	1.60678	2.35602e-05	0.000336538																	AT5G49770	-1.44183	6.99445e-07	8.36471e-05		AT5G25250	2.09684	6.67307e-09	8.17641e-08
															AT1G57990	0.874391	0.00360345	0.0394067		AT1G69600	1.60552	2.93314e-05	0.000405015																	AT2G28780	-1.44621	2.41696e-08	4.84577e-06		AT5G25910	2.09642	6.02231e-06	4.46219e-05
															AT2G26660	0.873773	2.37212e-06	8.16663e-05		AT3G03265	1.604	0.00596913	0.032947																	AT1G49000	-1.45073	8.86549e-05	0.00443275		AT1G56320	2.09339	2.73909e-15	7.93405e-14
															AT4G25390	0.87169	4.50526e-05	0.00109551		AT1G09287	1.6031	0.000654116	0.00560397																	AT1G11080	-1.45224	6.95287e-07	8.36389e-05		AT5G65280	2.09048	1.10563e-14	2.97503e-13
															AT1G28380	0.86946	0.000128072	0.00268347		AT2G26690	1.60121	0.000417459	0.00386116																	AT1G21120	-1.46385	0.000678634	0.0218552		AT5G49450	2.09015	0.000169473	0.000907258
															AT4G30280	0.866419	1.611e-06	5.75293e-05		AT5G49525	1.59871	5.76836e-05	0.000729559																	AT1G29730	-1.46505	3.19399e-05	0.00199138		AT2G43390	2.08776	8.6032e-08	8.87218e-07
															AT5G17330	0.865682	3.16724e-09	2.34674e-07		AT5G18910	1.59833	0.000269863	0.00268307																	AT5G06860	-1.47098	2.33136e-05	0.00154816		AT3G08970	2.08697	3.37898e-09	4.30263e-08
															AT3G11430	0.864159	0.00297203	0.0337944		AT3G04640	1.59714	7.57179e-09	2.42321e-07																	AT5G14760	-1.48045	3.03323e-09	7.38447e-07		AT3G53040	2.08428	0.000442865	0.00212596
															AT5G07440	0.864095	1.80608e-05	0.000496429		AT1G74360	1.597	2.4028e-09	8.45735e-08																	AT2G32487	-1.49018	4.80861e-06	0.000437387		AT1G24150	2.08326	3.04363e-35	5.55735e-33
															AT1G59590	0.862813	0.00155584	0.0205304		AT3G09020	1.59582	5.49505e-08	1.47086e-06																	AT1G29830	-1.49746	0.000155236	0.00690398		AT2G17500	2.08217	3.69787e-09	4.68825e-08
															AT1G66160	0.862319	0.000129381	0.00270535		AT5G67180	1.59582	0.000632862	0.00545617																	AT5G11290	-1.50089	0.00041336	0.0147783		AT5G05735	2.08211	9.46466e-05	0.000541253
															AT1G16900	0.861853	9.66065e-07	3.78468e-05		AT3G22250	1.59576	0.00273184	0.0181915																	AT5G41280	-1.50592	2.45468e-06	0.000246611		AT2G44230	2.08063	2.62176e-12	5.13062e-11
															AT2G01430	0.861093	8.79443e-05	0.00193591		AT5G02760	1.59552	7.78438e-06	0.000127251																	AT4G01630	-1.5066	3.50183e-05	0.00213132		AT5G43870	2.07632	1.71623e-17	6.43978e-16
															AT3G05360	0.859744	9.01317e-06	0.000269079		AT2G31865	1.59385	1.91043e-08	5.67029e-07																	AT5G43520	-1.51195	5.39292e-08	9.67414e-06		AT4G20000	2.07578	1.12962e-16	3.86945e-15
															AT5G52120	0.859054	0.00105706	0.0150955		AT1G28600	1.59089	8.57203e-12	4.69968e-10																	AT5G38940	-1.51459	2.07633e-05	0.00140599		AT4G20830	2.07461	1.05397e-17	4.04385e-16
															AT4G01950	0.858693	0.00025329	0.00473472		AT3G47470	1.5901	0.00109426	0.00852807																	AT1G16510	-1.51947	1.82031e-06	0.000197071		AT3G23250	2.07001	5.09598e-06	3.82801e-05
															AT4G17215	0.858425	0.00152464	0.0202278		AT2G38250	1.5897	0.00168541	0.0122049																	AT1G21140	-1.52244	6.19564e-07	7.63258e-05		AT3G10500	2.06485	1.29633e-26	1.205e-24
															AT2G05630	0.857127	0.000498949	0.00825527		AT5G44390	1.58579	6.00088e-09	1.95722e-07																	AT3G46280	-1.54263	1.43652e-14	1.013e-11		AT2G26530	2.06273	5.85056e-11	9.76686e-10
															AT3G15990	0.856726	1.59571e-05	0.000444581		AT5G07010	1.58485	9.59405e-08	2.4282e-06																	AT4G23570	-1.54442	6.3544e-06	0.000552968		AT3G47730	2.05993	2.42603e-21	1.38196e-19
															AT3G24450	0.853082	0.00045302	0.00760612		AT3G49790	1.5846	1.37023e-06	2.69434e-05																	AT3G14395	-1.58235	0.00112265	0.0314065		AT1G76600	2.05577	6.34472e-05	0.000377618
															AT2G39375	0.852482	0.00366169	0.0397742		AT3G60540	1.5842	8.21686e-07	1.69904e-05																	AT3G27950	-1.59589	6.80523e-07	8.28375e-05		AT3G10985	2.05441	4.06883e-21	2.28592e-19
															AT3G10190	0.851093	0.000664923	0.0104526		AT1G31750	1.57822	0.000411381	0.00381012																	AT1G55700	-1.60103	1.86692e-05	0.00129419		AT1G69430	2.054	7.38166e-05	0.000433032
															AT5G49890	0.849855	3.65138e-07	1.63393e-05		AT1G28570	1.57797	1.59501e-07	3.81051e-06																	AT5G52720	-1.60451	0.00169552	0.04193		AT1G67810	2.05351	3.66638e-10	5.44894e-09
															AT4G29270	0.849172	0.00295557	0.0336721		AT2G08780	1.57762	0.0048019	0.0280328																	AT2G03530	-1.60621	0.000395388	0.0142988		AT3G48320	2.05323	0.00265404	0.010229
															AT3G04380	0.847253	0.000252693	0.00473221		AT2G47400	1.57727	0.000661502	0.0056554																	AT3G11402	-1.61156	0.00121012	0.032952		AT3G22550	2.05208	1.08829e-19	5.38877e-18
															AT4G17615	0.84724	1.07254e-05	0.000313334		AT3G51600	1.57505	0.00254226	0.0171582																	AT5G04730	-1.61888	3.90414e-05	0.00231419		AT1G11170	2.04812	9.76114e-11	1.59183e-09
															AT2G40420	0.845554	0.000132638	0.00276497		AT5G52120	1.57495	1.59775e-09	5.81388e-08																	AT2G47560	-1.62699	1.40294e-06	0.000156777		AT5G37690	2.04276	1.07808e-07	1.09795e-06
															AT1G17830	0.844689	0.002927	0.0334211		AT2G21320	1.57467	0.00016636	0.00179244																	AT2G40750	-1.63317	3.41552e-06	0.000327922		AT1G08290	2.04079	1.77825e-12	3.55477e-11
															AT1G08650	0.838574	4.10247e-06	0.000134018		AT3G14770	1.57423	3.02704e-09	1.04743e-07																	AT1G52120	-1.63879	0.000549966	0.0186514		AT5G25930	2.04045	5.24934e-19	2.40693e-17
															AT1G68390	0.837712	4.82332e-05	0.00116317		AT1G72920	1.57365	0.00262759	0.0176178																	AT5G22555	-1.64384	9.77354e-05	0.00475454		AT5G66700	2.04011	7.20736e-08	7.51609e-07
															AT3G52850	0.835692	2.33882e-05	0.000621961		AT2G29310	1.57363	0.00512216	0.0294277																	AT2G24400	-1.64593	5.46229e-05	0.00300279		AT4G25390	2.03866	4.18857e-21	2.34675e-19
															AT2G22920	0.835316	0.000318748	0.00568796		AT5G25460	1.56986	5.9406e-23	1.869e-20																	AT3G49700	-1.65122	0.000752591	0.023605		AT5G58570	2.03483	6.75968e-06	4.9725e-05
															AT3G48190	0.833548	0.0016693	0.0216881		AT1G17310	1.56874	0.000401934	0.00373446																	AT5G10100	-1.65175	1.96019e-09	5.01073e-07		AT4G35840	2.03465	6.74242e-30	8.20729e-28
															AT1G28100	0.83291	7.65946e-05	0.00171187		AT4G28290	1.56859	4.91398e-06	8.48741e-05																	AT4G27850	-1.65194	0.000140908	0.00643208		AT3G45410	2.03341	1.56664e-23	1.1202e-21
															AT1G74360	0.83226	0.00185195	0.0234504		AT1G76410	1.56828	2.15557e-05	0.000311339																	AT4G18205	-1.66384	1.71904e-05	0.00123349		AT1G76520	2.03252	8.03172e-13	1.7003e-11
															AT1G27030	0.830258	0.000227281	0.00436422		AT4G35480	1.5639	4.93288e-07	1.06411e-05																	AT5G18840	-1.66579	2.50863e-08	4.98072e-06		AT3G56891	2.03036	1.77927e-07	1.7393e-06
															AT5G61390	0.829455	0.000499937	0.00826049		AT2G26370	1.56357	3.55075e-07	7.84156e-06																	AT3G44700	-1.66819	0.000215694	0.00887514		AT4G33660	2.0229	5.33839e-05	0.000322321
															AT2G29450	0.829235	0.0018204	0.0231257		AT5G49690	1.56161	9.41122e-05	0.00110918																	AT1G30210	-1.67352	1.16975e-05	0.000913027		AT1G60190	2.02234	6.15625e-05	0.000367363
															AT3G44540	0.828885	0.000466037	0.00777997		AT3G22370	1.56122	8.13985e-06	0.000132111																	AT4G25350	-1.67698	9.70996e-06	0.000794275		AT1G69790	2.0202	9.19357e-16	2.82295e-14
															AT4G33050	0.826441	0.000640129	0.0101164		AT5G56520	1.55877	1.7253e-05	0.000255485																	AT3G02620	-1.68137	1.43683e-07	2.11389e-05		AT3G30580	2.01963	0.0005183	0.00244166
															AT1G60940	0.823792	0.000384179	0.00659653		AT3G54200	1.55683	2.37915e-12	1.47435e-10																	AT5G38200	-1.7101	1.3292e-07	1.96971e-05		AT1G14520	2.01758	2.97067e-06	2.33565e-05
															AT1G49310	0.823236	0.00128569	0.0176104		AT1G53950	1.55632	1.30726e-07	3.20546e-06																	AT3G55700	-1.72192	1.00735e-07	1.6094e-05		AT3G15770	2.01749	6.13569e-13	1.31663e-11
															AT1G79180	0.822428	0.00150612	0.0200522		AT3G52790	1.5562	6.63053e-08	1.74961e-06																	AT5G52190	-1.73612	0.00126642	0.0339427		AT5G62150	2.01545	2.69645e-12	5.26671e-11
															AT2G27080	0.82068	6.68158e-06	0.000205961		AT1G09180	1.55551	0.00265759	0.0177665																	AT5G59670	-1.75024	0.00156247	0.0397823		AT3G22460	2.0118	1.08559e-07	1.10505e-06
															AT2G04160	0.819602	9.55755e-07	3.75148e-05		AT5G66880	1.55314	1.02813e-14	1.00336e-12																	AT2G03260	-1.7504	2.40452e-10	7.56498e-08		AT5G46600	2.01054	1.25105e-09	1.6943e-08
															AT1G32870	0.818512	0.00274127	0.0316897		AT3G26450	1.55213	5.56671e-06	9.47082e-05																	AT1G10340	-1.76838	0.000223189	0.00907397		AT5G06370	2.00795	7.15403e-19	3.23672e-17
															AT3G20410	0.816638	1.26236e-07	6.3428e-06		AT4G24350	1.55158	0.000426223	0.00392978																	AT3G14225	-1.77178	0.000218251	0.00894436		AT3G21352	2.00296	0.00208529	0.00829736
															AT1G13990	0.815025	0.00190041	0.0239454		AT4G22070	1.54851	8.48695e-12	4.66554e-10																	AT1G11540	-1.77714	2.36831e-10	7.56498e-08		AT1G69490	2.00147	0.00127573	0.0054036
															AT5G65280	0.814658	0.00218909	0.0265836		AT1G74000	1.54777	1.04398e-07	2.60996e-06																	AT1G51820	-1.7909	0.000746796	0.0234933		AT3G63060	1.99985	6.00935e-06	4.45428e-05
															AT4G29230	0.814309	0.000711115	0.0110002		AT1G76070	1.54724	9.95032e-10	3.78223e-08																	AT1G60095	-1.79847	5.5059e-16	4.50383e-13		AT4G01010	1.99761	2.21362e-06	1.77749e-05
															AT5G64250	0.809911	0.00145182	0.0194686		AT5G65870	1.54569	4.8991e-09	1.61852e-07																	AT4G04750	-1.8112	3.09384e-07	4.16243e-05		AT4G15120	1.99516	8.35599e-11	1.37033e-09
															AT1G35670	0.807955	6.57316e-06	0.000203053		AT2G03200	1.54507	8.63124e-09	2.73233e-07																	AT2G26400	-1.81392	0.00143427	0.0373641		AT3G28580	1.99463	6.23286e-09	7.67382e-08
															AT1G19660	0.806448	0.00141181	0.0190446		AT3G15353	1.54148	1.69018e-11	8.79497e-10																	AT5G02780	-1.8233	1.03764e-05	0.000828893		AT3G14690	1.99459	1.80213e-11	3.20745e-10
															AT5G06370	0.805821	0.000273048	0.00499448		AT3G10500	1.54026	7.33453e-16	8.87522e-14																	AT2G32860	-1.82343	0.0021702	0.0498752		AT4G22070	1.99388	2.85628e-18	1.18241e-16
															AT1G19650	0.805241	0.000697951	0.0108706		AT5G05390	1.53967	0.000496721	0.00445915																	AT1G51890	-1.82462	3.75927e-11	1.32547e-08		AT5G43860	1.99036	8.38126e-07	7.22278e-06
															AT2G22000	0.804722	0.000369141	0.00640282		AT1G01720	1.53919	1.83276e-10	7.90716e-09																	AT2G25410	-1.82532	0.000144668	0.00653084		AT5G44390	1.98681	3.96993e-13	8.7484e-12
															AT3G26440	0.803864	4.62863e-06	0.000148596		AT2G46220	1.53718	3.69037e-05	0.000493256																	AT5G09720	-1.82779	5.93925e-07	7.36107e-05		AT4G04960	1.98414	2.39969e-14	6.24348e-13
															AT1G34670	0.803178	9.64906e-05	0.00209918		AT3G07205	1.53635	0.00875204	0.0442799																	AT2G28710	-1.84722	1.01894e-07	1.6153e-05		AT5G67310	1.98224	0.00561404	0.0194753
															AT2G18950	0.802971	6.82696e-05	0.00154608		AT3G16150	1.53599	0.000601025	0.00521466																	AT1G35910	-1.84998	8.76581e-11	2.98768e-08		AT5G07475	1.98179	2.01428e-08	2.27329e-07
															AT4G04910	0.801179	6.06808e-07	2.50324e-05		AT3G54830	1.53219	0.00479245	0.0280072																	AT5G41290	-1.87934	1.17226e-07	1.80074e-05		AT3G18773	1.98138	5.16204e-05	0.000312503
															AT2G27830	0.800352	0.000760091	0.0115826		AT5G59730	1.53195	3.81579e-14	3.40726e-12																	AT5G35940	-1.88715	2.01484e-13	1.21187e-10		AT4G23250	1.98113	0.00343211	0.0127868
															AT3G20500	0.79968	3.27466e-06	0.000109179		AT1G72490	1.53169	0.0027974	0.0185495																	AT4G07820	-1.90158	0.00208674	0.0489129		AT3G03660	1.97815	0.000159676	0.00085976
															AT1G55510	0.796427	0.0016618	0.0216181		AT4G14860	1.53115	0.000183043	0.0019424																	AT3G62500	-1.90354	0.000292735	0.0113165		AT1G18980	1.97417	2.47992e-16	8.15343e-15
															AT4G16750	0.795527	0.00376114	0.0405939		AT4G33666	1.53048	0.00073687	0.00621145																	AT5G20470	-1.92164	2.93321e-11	1.11082e-08		AT1G78850	1.97381	3.66316e-13	8.1161e-12
															AT1G63720	0.794996	0.000953693	0.0139375		AT5G57010	1.52742	1.20471e-05	0.000186074																	AT5G49780	-1.94666	3.56182e-09	8.56931e-07		AT4G13230	1.9735	3.94069e-05	0.00024613
															AT5G52580	0.793585	1.39041e-06	5.13248e-05		AT1G47760	1.52613	1.74607e-05	0.000258186																	AT2G03600	-1.95575	0.000165646	0.00725365		AT5G16360	1.9723	1.69897e-24	1.35191e-22
															AT3G54200	0.789236	0.000358919	0.0062627		AT4G15760	1.52489	8.47436e-12	4.66554e-10																	AT1G29740	-1.9616	4.82079e-06	0.000437387		AT1G12200	1.96975	9.31034e-21	5.06374e-19
															AT4G18360	0.78903	4.41847e-05	0.00107697		AT5G65990	1.5246	7.37825e-08	1.92211e-06																	AT1G62280	-1.97976	8.92722e-10	2.46705e-07		AT5G53590	1.96878	8.45948e-14	2.05948e-12
															AT5G62280	0.788978	0.00268986	0.0313433		AT3G25795	1.52378	0.000313081	0.0030358																	AT4G21680	-1.98786	1.62883e-05	0.0011854		AT4G18910	1.96606	3.28801e-11	5.69346e-10
															AT1G01720	0.788754	0.000999621	0.0144162		AT2G01890	1.52142	3.95889e-13	2.83075e-11																	AT3G12820	-1.99514	1.36332e-08	2.84489e-06		AT1G18140	1.96263	9.83913e-11	1.60327e-09
															AT3G02870	0.787292	1.30596e-05	0.000374571		AT5G12280	1.51971	0.0006574	0.00562504																	AT5G59680	-2.00771	1.2713e-08	2.68022e-06		AT5G17990	1.95589	1.59068e-23	1.13343e-21
															AT2G44260	0.783464	0.00309595	0.0348234		AT1G27730	1.51952	2.72514e-09	9.49388e-08																	AT1G65484	-2.02903	0.000170548	0.00737959		AT1G74460	1.95264	7.69632e-10	1.08097e-08
															AT2G02230	0.782709	0.000316745	0.00566415		AT5G44700	1.51856	4.15031e-05	0.000546867																	AT3G15370	-2.04434	2.30158e-06	0.000234165		AT3G44765	1.95239	0.000186386	0.000985419
															AT3G49530	0.782122	6.42009e-05	0.00147022		AT2G33205	1.51816	6.9512e-05	0.000854153																	AT4G34830	-2.04764	0.000187371	0.00803027		AT4G29930	1.95112	3.71413e-08	4.0552e-07
															AT2G38180	0.782112	0.0012163	0.0168976		AT4G37410	1.51763	1.66184e-08	4.98307e-07																	AT5G38820	-2.05714	1.49871e-05	0.00112266		AT1G16900	1.94997	9.59315e-28	9.809e-26
															AT1G06430	0.780259	0.00151168	0.0201		AT5G21940	1.51714	2.67296e-07	6.10066e-06																	AT4G00893	-2.05854	0.00206256	0.0485937		AT5G53820	1.94532	4.37558e-05	0.000270171
															AT5G57610	0.779657	0.000112187	0.00239861		AT2G16990	1.51577	2.48253e-08	7.12031e-07																	AT5G54710	-2.09245	4.57607e-06	0.000421534		AT2G35380	1.9429	1.30166e-16	4.4291e-15
															AT2G46680	0.774872	0.00204474	0.0252157		AT2G25820	1.51564	0.00380015	0.0235662																	AT1G72540	-2.11353	2.70583e-08	5.32059e-06		AT1G69600	1.94196	4.5332e-07	4.11469e-06
															AT1G68020	0.77268	0.000196487	0.00386362		AT1G14870	1.51528	7.44103e-07	1.55592e-05																	AT5G45150	-2.1273	0.000289324	0.0112543		AT3G17690	1.94163	6.88912e-11	1.13798e-09
															AT1G49980	0.772317	0.000851087	0.0126488		AT4G37060	1.51438	9.06694e-05	0.00107427																	AT1G54950	-2.13757	0.00062314	0.0204546		AT1G32950	1.93956	1.259e-09	1.70281e-08
															AT4G30560	0.771044	1.42887e-06	5.22728e-05		AT1G58030	1.51279	2.85042e-08	8.07355e-07																	AT3G50460	-2.1386	1.45458e-05	0.00109361		AT2G41105	1.93323	0.00146365	0.00610476
															AT2G36670	0.770746	2.95123e-05	0.000756299		AT1G22160	1.51123	0.0028629	0.0188798																	AT5G02480	-2.14011	3.07239e-33	1.04717e-29		AT2G43290	1.93254	7.94994e-28	8.21092e-26
															AT2G21830	0.766535	0.000728074	0.0112117		AT2G41640	1.51021	5.44171e-06	9.31238e-05																	AT4G19370	-2.16638	4.83372e-06	0.000437387		AT1G72920	1.92828	0.000218257	0.00113283
															AT5G40170	0.764413	0.000376614	0.00649938		AT1G21110	1.50998	1.82647e-11	9.45605e-10																	AT3G10290	-2.16916	0.00202609	0.0478448		AT2G40095	1.92752	2.26059e-25	1.95886e-23
															AT3G20460	0.764085	0.00491891	0.0497978		AT5G43175	1.50813	0.000427159	0.00393487																	AT2G30660	-2.17691	4.33342e-06	0.000402811		AT3G20880	1.92739	3.20006e-05	0.000204666
															AT4G24230	0.758437	0.00318151	0.0355919		AT1G53620	1.50774	0.00405682	0.0247279																	AT3G25190	-2.18191	2.00095e-12	9.29987e-10		AT1G64590	1.92282	4.84793e-05	0.000296295
															AT4G27830	0.758021	0.00132559	0.0180722		AT4G00880	1.50355	5.02607e-10	1.99967e-08																	AT4G19750	-2.18284	0.000914845	0.0273124		AT3G56080	1.91243	1.17423e-08	1.38006e-07
															AT3G16280	0.757692	0.00343819	0.0378627		AT2G25460	1.50231	4.3093e-07	9.37503e-06																	AT5G10180	-2.1837	3.13451e-06	0.000302362		AT3G14770	1.91184	7.52242e-13	1.59578e-11
															AT1G35190	0.753263	2.14387e-05	0.000577414		AT1G23550	1.50148	1.86359e-05	0.000273978																	AT1G52130	-2.18612	0.00124953	0.0336666		AT5G22860	1.91171	0.000192328	0.00101291
															AT3G19900	0.747757	0.000537764	0.00877367		AT4G37010	1.50062	4.63207e-12	2.72985e-10																	AT2G45550	-2.20165	0.0015788	0.0398802		AT2G37360	1.90856	8.13823e-12	1.51023e-10
															AT5G12330	0.747433	5.73471e-05	0.00133723		AT4G03540	1.50041	2.53687e-06	4.71628e-05																	AT5G52710	-2.21535	1.81349e-07	2.59342e-05		AT4G35480	1.90791	9.14517e-10	1.26878e-08
															AT1G76700	0.745932	0.00107615	0.0152828		AT2G43670	1.4954	1.66176e-08	4.98307e-07																	AT1G58602	-2.23312	2.21879e-05	0.00148768		AT3G44300	1.90739	1.18582e-12	2.45944e-11
															AT1G20620	0.744684	0.00203174	0.0251356		AT4G34120	1.49365	1.59846e-15	1.80599e-13																	AT3G15170	-2.24303	0.000141749	0.00645603		AT3G48450	1.90464	1.51669e-09	2.02853e-08
															AT5G11110	0.743904	0.000155561	0.0031591		AT5G66070	1.49071	1.35903e-11	7.23753e-10																	AT2G36110	-2.25805	0.000117157	0.00545756		AT3G53980	1.89931	1.7008e-10	2.66115e-09
															AT3G18400	0.74325	0.001317	0.0179791		AT3G03170	1.49066	1.49444e-05	0.000225378																	AT5G59260	-2.26407	0.00162593	0.040848		AT3G20500	1.89847	4.8232e-28	5.05817e-26
															AT5G23530	0.743149	0.000679786	0.0106282		AT5G44400	1.49042	0.00488977	0.0284321																	AT5G36870	-2.2674	7.48364e-07	8.84627e-05		AT5G17650	1.89688	7.00714e-21	3.83145e-19
															AT4G39940	0.741006	0.000262169	0.0048519		AT4G37800	1.49002	0.000824246	0.00680344																	AT4G00910	-2.2873	1.01431e-17	9.87747e-15		AT1G04837	1.89585	0.000530775	0.00249233
															AT3G54140	0.741004	0.00172957	0.0222172		AT1G62422	1.48975	2.92183e-07	6.58975e-06																	AT4G33820	-2.31647	0.000246708	0.00991194		AT5G44700	1.89223	3.27655e-07	3.06241e-06
															AT5G20280	0.740705	0.000105214	0.00226249		AT5G48000	1.48688	4.29982e-06	7.50267e-05																	AT5G27920	-2.33085	1.18918e-44	4.86373e-41		AT1G73290	1.89172	0.000332524	0.00164452
															AT3G10800	0.740205	5.88278e-05	0.00136708		AT1G13100	1.48617	9.84286e-11	4.41418e-09																	AT5G45930	-2.33783	0.000695402	0.0222203		AT5G01540	1.88682	7.29719e-06	5.33408e-05
															AT3G01930	0.738111	3.18702e-06	0.000107019		AT1G17950	1.48545	9.30024e-07	1.90954e-05																	AT3G12220	-2.3483	2.80105e-15	2.20313e-12		AT1G61810	1.88657	0.000850384	0.0037804
															AT1G30570	0.735525	0.000292185	0.00530184		AT1G68850	1.48198	2.73083e-12	1.67202e-10																	AT5G48430	-2.37857	4.74699e-12	2.11035e-09		AT4G34060	1.88457	2.66006e-06	2.10982e-05
															AT3G03610	0.733118	4.11376e-05	0.0010075		AT5G63130	1.48173	1.40861e-07	3.41709e-06																	AT1G01580	-2.38215	1.20855e-08	2.57445e-06		AT2G41480	1.88308	1.86448e-14	4.93894e-13
															AT4G27070	0.731344	7.2467e-05	0.00162821		AT1G05065	1.48168	0.000490584	0.00441957																	AT5G26220	-2.41317	3.28566e-08	6.27961e-06		AT4G14630	1.88112	3.3757e-11	5.83049e-10
															AT1G64210	0.730996	0.00310054	0.0348384		AT1G65510	1.48098	6.83441e-08	1.79876e-06																	AT5G44568	-2.43748	1.28579e-06	0.000144475		AT4G23680	1.88075	8.49308e-05	0.000491325
															AT5G36180	0.730797	0.00101377	0.0145974		AT1G17380	1.48088	4.12442e-06	7.23987e-05																	AT1G61560	-2.45026	7.29839e-24	1.56699e-20		AT1G64160	1.87961	0.00688403	0.0232193
															AT3G04070	0.727971	0.000116344	0.00247064		AT3G49160	1.47984	0.000319279	0.00309004																	AT1G12010	-2.45921	2.14304e-10	6.95638e-08		AT2G21780	1.8787	0.00116485	0.00498202
															AT3G28340	0.727701	0.000262589	0.00485528		AT2G43390	1.47965	0.000140063	0.00155078																	AT4G16892	-2.47684	0.000902606	0.0270957		AT4G32950	1.87869	0.0165936	0.0481948
															AT2G38000	0.725663	0.00115536	0.0162051		AT2G08440	1.47958	0.00103084	0.00812986																	AT3G22250	-2.49827	0.00132977	0.0352494		AT4G37800	1.87868	2.69928e-05	0.00017535
															AT4G34131	0.725021	0.00157494	0.0207122		AT2G31180	1.47685	2.48171e-08	7.12031e-07																	AT2G19210	-2.50007	4.88624e-07	6.13028e-05		AT5G58070	1.87621	0.000208748	0.00108678
															AT4G33920	0.724459	0.000179395	0.00358965		AT1G70810	1.47534	7.95951e-12	4.44732e-10																	AT3G60270	-2.52947	3.04474e-11	1.13209e-08		AT3G47950	1.87414	2.33438e-08	2.61007e-07
															AT5G22550	0.724115	0.00462838	0.0476348		AT3G07970	1.47508	0.000812407	0.00674259																	AT5G61290	-2.54581	0.000939477	0.0278036		AT5G42830	1.87366	1.19835e-15	3.61983e-14
															AT3G29680	0.723683	0.00137374	0.0186169		AT3G23080	1.475	2.28328e-08	6.63254e-07																	AT4G15660	-2.56647	0.000104771	0.00500601		AT3G09390	1.87038	0.00208609	0.00829808
															AT1G23380	0.72283	0.00149289	0.019902		AT1G80820	1.47414	3.75621e-10	1.52713e-08																	AT2G16660	-2.58626	1.57923e-26	4.0369e-23		AT1G08317	1.86642	0.000252314	0.00128802
															AT3G19100	0.720626	0.000116035	0.00246812		AT1G57990	1.47354	1.06503e-06	2.15003e-05																	AT1G73120	-2.60761	2.86769e-06	0.000281943		AT2G41100	1.8661	1.28809e-07	1.29379e-06
															AT1G04990	0.719521	1.52694e-05	0.000427751		AT5G08790	1.47304	2.40399e-10	1.01784e-08																	AT4G09780	-2.61841	5.55469e-05	0.00302916		AT5G64060	1.8646	1.10465e-07	1.12277e-06
															AT2G25690	0.719003	0.000122996	0.00259307		AT5G46845	1.47299	0.00420421	0.0254367																	AT4G25310	-2.62615	1.78312e-13	1.10499e-10		AT4G35985	1.86415	3.38798e-20	1.76745e-18
															AT4G01870	0.712901	0.00301926	0.0342261		AT1G61550	1.47246	0.00338218	0.0215536																	AT1G66930	-2.65036	2.23975e-09	5.58571e-07		AT1G01480	1.86314	9.33472e-06	6.67932e-05
															AT4G34150	0.707066	0.000671868	0.0105285		AT1G31710	1.47164	2.64221e-06	4.88105e-05																	AT2G41810	-2.66272	0.000628091	0.0205512		AT2G37640	1.86119	3.96239e-08	4.31245e-07
															AT4G29070	0.705815	0.00209964	0.0257884		AT3G54640	1.47099	1.6724e-17	2.61073e-15																	AT2G41240	-2.67873	6.87178e-10	1.97927e-07		AT5G06230	1.86057	4.66061e-12	8.93247e-11
															AT1G12950	0.705757	0.000469053	0.00781755		AT2G01580	1.47085	0.00120786	0.00923788																	AT3G24130	-2.68477	0.000138293	0.00633609		AT1G79180	1.85911	2.7964e-13	6.31893e-12
															AT3G01650	0.705603	0.00141732	0.0190811		AT2G29950	1.4701	4.42286e-06	7.69111e-05																	AT4G22690	-2.69344	1.29513e-07	1.93324e-05		AT4G31330	1.85882	1.49972e-06	1.23766e-05
															AT3G15430	0.703887	3.34081e-05	0.000841374		AT5G66650	1.46904	2.78138e-05	0.000386146																	AT4G36060	-2.69463	1.07511e-06	0.000122826		AT5G17760	1.85575	3.68368e-13	8.15273e-12
															AT1G61360	0.699632	0.000529631	0.00867865		AT3G56620	1.46796	0.00131782	0.00991884																	AT4G26050	-2.71882	3.62423e-09	8.61809e-07		AT1G04103	1.85513	0.000195377	0.00102719
															AT4G37870	0.698915	0.00120848	0.0168232		AT3G47420	1.46611	1.35896e-06	2.67733e-05																	AT3G60470	-2.72885	2.47238e-06	0.000246635		AT2G05630	1.84978	1.45722e-13	3.42138e-12
															AT3G23870	0.696104	0.0047449	0.0483715		AT4G30660	1.46584	3.69389e-08	1.02497e-06																	AT5G35790	-2.8386	0.000107043	0.00507115		AT3G50310	1.84882	0.00591775	0.0203289
															AT3G05200	0.696005	0.000538004	0.00877367		AT5G56620	1.46553	0.00106323	0.00834026																	AT2G28850	-2.88172	4.32905e-05	0.00249378		AT2G25200	1.84743	0.000287587	0.00144642
															AT3G16910	0.695074	1.16391e-05	0.000339543		AT5G49700	1.46488	0.00100097	0.00794324																	AT4G22210	-2.88776	9.65543e-06	0.000792986		AT4G20390	1.8452	4.89067e-08	5.27937e-07
															AT5G67430	0.694885	0.000786832	0.0119014		AT3G05937	1.46465	2.16682e-09	7.63992e-08																	AT3G12230	-2.88897	8.34961e-06	0.000702673		AT3G19390	1.84418	1.12991e-26	1.06701e-24
															AT4G31000	0.692894	0.00181385	0.0230822		AT3G47500	1.46053	1.14788e-07	2.83504e-06																	AT4G01390	-2.8892	3.46161e-17	3.07782e-14		AT1G04360	1.83956	1.6773e-16	5.64156e-15
															AT1G47550	0.69178	9.24835e-05	0.00202277		AT2G47530	1.46	1.01257e-05	0.0001599																	AT3G16530	-2.92558	2.07298e-08	4.19728e-06		AT3G02990	1.83732	3.59949e-13	7.98368e-12
															AT4G26690	0.690936	0.000228546	0.0043844		AT1G48260	1.45802	2.35659e-05	0.000336538																	AT2G34180	-2.94915	5.77146e-19	6.55702e-16		AT2G26690	1.83223	5.81874e-05	0.000348545
															AT5G01220	0.689173	0.00225143	0.0270993		AT3G15518	1.45601	0.000367846	0.00346816																	AT4G03050	-2.97523	7.17834e-06	0.000609116		AT2G20800	1.82994	0.000269251	0.00136416
															AT2G34650	0.687234	0.00255704	0.0301392		AT3G52400	1.45442	6.58293e-11	3.08057e-09																	AT1G26250	-3.00407	0.000191447	0.0081395		AT4G15550	1.82859	1.88839e-12	3.77125e-11
															AT1G42990	0.68646	0.00134581	0.0183211		AT1G13340	1.45407	1.05575e-14	1.0184e-12																	AT3G13950	-3.04289	1.20536e-05	0.000935144		AT3G46680	1.82749	0.00103612	0.0045015
															AT5G56270	0.685796	0.00272942	0.0315913		AT3G16900	1.45404	2.67327e-05	0.000374955																	AT4G01380	-3.09368	1.83509e-09	4.81122e-07		AT5G18470	1.82382	7.24093e-10	1.02052e-08
															AT3G10985	0.684919	0.00119432	0.0166602		AT5G64110	1.45321	0.000116403	0.00132173																	AT5G37450	-3.11065	4.5839e-10	1.37854e-07		AT4G33925	1.82278	3.67257e-06	2.83091e-05
															AT1G19850	0.684531	0.000319106	0.00568939		AT3G04070	1.44866	2.06859e-14	1.92285e-12																	AT2G45360	-3.1299	2.52038e-13	1.47262e-10		AT4G18880	1.8222	2.45047e-14	6.36748e-13
															AT1G51950	0.68423	0.000536912	0.00876985		AT5G09480	1.44853	7.40024e-09	2.37202e-07																	AT1G34047	-3.14112	1.61155e-06	0.000177184		AT1G66760	1.8199	3.26662e-08	3.58767e-07
															AT5G41100	0.68308	0.000998958	0.0144162		AT4G19200	1.44552	3.76699e-09	1.2712e-07																	AT5G41300	-3.14188	1.53802e-12	7.31452e-10		AT1G12890	1.81842	0.00170567	0.00696783
															AT4G38060	0.680453	0.0040027	0.0425664		AT1G52565	1.44394	1.33769e-06	2.63797e-05																	AT1G49860	-3.14543	1.7992e-11	7.21442e-09		AT3G57380	1.81793	3.30675e-15	9.41826e-14
															AT4G31500	0.67947	0.00124531	0.017178		AT5G54490	1.44025	9.65938e-08	2.4387e-06																	AT1G21210	-3.28303	2.51944e-11	9.72124e-09		AT2G46130	1.81732	7.97292e-07	6.89997e-06
															AT1G18390	0.678937	2.57104e-05	0.00067235		AT1G69150	1.43972	6.86428e-08	1.8043e-06																	AT3G46190	-3.3277	5.54461e-05	0.00302916		AT2G39800	1.81588	6.14004e-16	1.91993e-14
															AT5G51180	0.678768	1.5753e-05	0.000439494		AT4G00780	1.43959	0.00782298	0.0406538																	AT3G51420	-3.36529	0.000428098	0.0150918		AT5G45095	1.81499	1.75315e-05	0.000118597
															AT5G65660	0.675532	0.00298602	0.0338869		AT1G79160	1.439	6.28126e-16	7.73806e-14																	AT5G65800	-3.41986	0.000101043	0.00486195		AT1G64110	1.81341	2.88816e-09	3.70765e-08
															AT4G38050	0.674548	0.00198974	0.0247657		AT2G41480	1.43371	3.83825e-09	1.29312e-07																	AT1G56160	-3.4465	2.05845e-05	0.00140318		AT2G29950	1.81252	1.42451e-08	1.64956e-07
															AT4G14070	0.672283	0.00172115	0.0221229		AT5G25930	1.43255	2.39844e-10	1.01759e-08																	AT3G46270	-3.44735	9.40329e-19	1.01209e-15		AT2G34500	1.81011	6.25386e-10	8.90608e-09
															AT1G27320	0.67047	0.00471487	0.0481373		AT5G16410	1.43152	0.00142739	0.0106107																	AT3G61400	-3.44972	1.88327e-19	2.26547e-16		AT3G13080	1.80708	2.90477e-16	9.47411e-15
															AT4G27280	0.663501	0.0035209	0.0386279		AT5G25280	1.43079	3.38121e-14	3.07314e-12																	AT5G47000	-3.48435	0.000166927	0.00729415		AT5G66080	1.80561	4.93023e-09	6.12163e-08
															AT3G62830	0.662934	8.16556e-06	0.000245929		AT1G02430	1.43036	0.0015573	0.0114146																	AT3G46240	-3.5057	5.22687e-05	0.00291252		AT5G07130	1.80515	6.67606e-11	1.10368e-09
															AT2G41830	0.66239	0.000154813	0.00314703		AT5G01880	1.42998	0.000797812	0.00664032																	AT1G05873	-3.53226	0.000170687	0.00737959		AT2G47180	1.80466	0.000115824	0.00064557
															AT2G39350	0.661772	0.00148642	0.0198545		AT3G25570	1.42707	3.50035e-06	6.26265e-05																	AT3G16520	-3.58893	5.0765e-05	0.00284423		AT1G63530	1.80364	5.76796e-08	6.14028e-07
															AT5G12900	0.661216	0.000264844	0.00488814		AT5G57190	1.42612	1.3625e-05	0.000207933																	AT5G33355	-3.60348	3.19094e-11	1.16526e-08		AT4G24140	1.8025	7.58593e-09	9.20667e-08
															AT5G39970	0.661026	3.0938e-05	0.00078888		AT4G16750	1.42583	1.76636e-07	4.17597e-06																	AT5G39180	-3.61527	1.83835e-05	0.0012851		AT3G14990	1.8016	5.77544e-20	2.93071e-18
															AT5G18310	0.659891	0.00017169	0.0034456		AT1G79180	1.42533	2.33159e-08	6.75369e-07																	AT3G12900	-3.65896	9.63756e-05	0.00472407		AT3G10930	1.80116	5.44287e-07	4.86693e-06
															AT3G51250	0.659222	9.54416e-05	0.00207857		AT5G25140	1.42477	0.000482404	0.00436705																	AT1G51840	-3.8197	1.09913e-19	1.40482e-16		AT4G15530	1.7959	6.95924e-09	8.50666e-08
															AT3G52180	0.658292	0.00490268	0.0497074		AT3G45410	1.42118	1.87831e-12	1.18189e-10																	AT3G50560	-3.84488	8.75882e-07	0.000101772		AT1G24575	1.79291	8.03677e-06	5.81365e-05
															AT5G63850	0.658065	0.00468155	0.0480234		AT5G62150	1.41908	6.76011e-07	1.4252e-05																	AT1G51830	-3.84529	1.90548e-56	9.74177e-53		AT5G20270	1.79116	1.42271e-16	4.81697e-15
															AT2G02370	0.655966	0.00165831	0.0215865		AT5G55590	1.4175	1.42648e-05	0.000216889																	AT4G10530	-3.85897	1.52693e-05	0.00113963		AT5G59190	1.79069	0.017318	0.0498802
															AT4G02195	0.655615	0.000283745	0.00516704		AT3G44290	1.41494	0.000122501	0.00138176																	AT1G33670	-3.89638	9.54209e-09	2.09823e-06		AT4G28840	1.78798	7.02874e-08	7.34105e-07
															AT4G10730	0.655213	0.000112248	0.00239861		AT4G13300	1.41484	7.27913e-06	0.000120144																	AT1G71030	-3.89963	0.000846743	0.0259262		AT5G03860	1.78758	1.82822e-09	2.41519e-08
															AT2G42950	0.654866	0.00109332	0.0154623		AT4G24340	1.41444	3.05507e-07	6.8655e-06																	AT1G50050	-3.936	3.61353e-06	0.000344678		AT5G17700	1.78717	9.89764e-06	7.04268e-05
															AT1G27290	0.654864	0.000707793	0.0109676		AT5G62350	1.41265	2.25554e-10	9.60953e-09																	AT2G02580	-4.06767	8.13181e-10	2.27802e-07		AT5G56620	1.78656	6.98769e-05	0.000412167
															AT1G09870	0.65449	4.86517e-05	0.0011705		AT1G67520	1.40872	0.0001652	0.00178463																	AT5G39150	-4.11758	1.2478e-07	1.87628e-05		AT3G26910	1.78627	3.08056e-11	5.34783e-10
															AT5G05730	0.65433	0.00198749	0.0247528		AT3G10960	1.40831	2.60399e-13	1.9655e-11																	AT3G29110	-4.16161	3.94241e-06	0.000369827		AT2G01340	1.78596	3.8565e-12	7.44013e-11
															AT1G33560	0.652625	0.00102405	0.0147063		AT4G02520	1.40738	6.49365e-05	0.000806774																	AT1G08090	-4.34405	9.87318e-13	4.92455e-10		AT2G41170	1.78422	3.14541e-12	6.10281e-11
															AT1G05710	0.652434	5.65537e-05	0.00132174		AT1G74080	1.40501	3.9977e-05	0.000529831																	AT1G35240	-4.38267	3.03431e-10	9.40176e-08		AT5G66690	1.78304	1.79194e-18	7.69857e-17
															AT1G20640	0.650101	0.00139865	0.0189045		AT3G45730	1.40487	0.00409638	0.0249096																	AT1G12030	-4.38604	0.000362099	0.0133663		AT4G27070	1.78253	9.46904e-22	5.58046e-20
															AT3G13310	0.649705	0.000349212	0.00612994		AT2G41312	1.40461	0.00216132	0.0150388																	AT1G33840	-4.55373	1.63607e-13	1.04555e-10		AT4G35110	1.77622	3.77074e-19	1.76054e-17
															AT4G27940	0.643531	0.00125324	0.01727		AT3G46650	1.40312	5.11092e-05	0.000655698																	AT4G19760	-4.70476	9.95875e-06	0.000802767		AT5G01542	1.77549	0.00363107	0.013418
															AT3G10960	0.643405	0.00112391	0.0158401		AT5G38310	1.40138	0.00351663	0.0222372																	AT1G21230	-4.79554	5.67925e-07	7.08175e-05		AT1G68690	1.7719	3.67229e-09	4.6587e-08
															AT1G24150	0.641989	0.0001264	0.00265935		AT4G33925	1.3977	0.000510484	0.00456467																	AT2G30766	-4.87371	0.000596299	0.0198282		AT1G60730	1.77106	8.07449e-06	5.83863e-05
															AT2G25490	0.640955	0.00245015	0.0291665		AT1G77450	1.3963	1.19224e-05	0.000184287																	AT3G50160	-4.88496	6.94756e-07	8.36389e-05		AT3G53780	1.77057	6.36795e-24	4.77013e-22
															AT2G04400	0.6403	0.000597861	0.00958171		AT3G11080	1.39615	7.5476e-08	1.95874e-06																	AT1G07550	-4.89058	1.68098e-21	2.86466e-18		AT4G28720	1.77027	2.33958e-12	4.61372e-11
															AT5G51050	0.63605	0.00162185	0.0212465		AT2G17770	1.39552	0.00808174	0.0417247																	AT1G61800	-5.17854	0.000888857	0.0268439		AT3G04220	1.76862	8.81498e-09	1.05604e-07
															AT2G15230	0.634849	0.00229147	0.0275003		AT1G49780	1.39356	8.08387e-10	3.11915e-08																	AT2G21900	-5.17928	3.43863e-08	6.45138e-06		AT3G43270	1.7668	4.09165e-23	2.72555e-21
															AT2G44500	0.634465	8.59793e-05	0.00189674		AT5G46090	1.39252	0.00103255	0.00813707																	AT4G17860	-5.22165	8.99632e-08	1.48783e-05		AT5G41610	1.76658	1.57557e-10	2.48041e-09
															AT3G08590	0.631821	0.000104963	0.00226012		AT4G11655	1.39251	0.000719896	0.00608594																	AT1G30270	-5.26982	1.42612e-109	2.91642e-105		AT1G76210	1.76306	0.00116954	0.00499835
															AT1G24170	0.631743	0.000221828	0.00427557		AT4G36830	1.39091	3.42543e-06	6.13935e-05																	AT5G23990	-5.4544	9.98942e-19	1.02142e-15		AT2G17220	1.76226	8.28393e-17	2.87129e-15
															AT5G26670	0.630622	5.6e-05	0.0013103		AT5G02810	1.39011	8.74366e-09	2.75513e-07																	AT5G23980	-5.62854	4.94772e-15	3.74744e-12		AT5G53700	1.76098	0.000171259	0.000916337
															AT3G08510	0.62897	0.000236646	0.0044976		AT4G39795	1.3901	1.21291e-05	0.000187201																	AT1G33360	-5.83247	2.77605e-58	1.89234e-54		AT1G03700	1.75851	0.000298479	0.00149057
															AT3G55740	0.628396	0.000911091	0.0134235		AT5G22410	1.3891	3.5423e-07	7.83136e-06																	AT3G03670	-6.31062	5.49379e-11	1.9042e-08		AT5G12280	1.75721	8.4026e-05	0.00048678
															AT2G17220	0.628125	0.00289774	0.0332541		AT1G24420	1.38735	0.00927393	0.0462227																	AT1G08430	-6.45265	4.86209e-32	1.42042e-28		AT4G26490	1.75706	7.85389e-08	8.13225e-07
															AT3G17770	0.627953	0.000188545	0.00372897		AT5G07450	1.38608	0.000196156	0.00205186																	AT4G31940	-6.98358	4.91835e-13	2.64685e-10		AT4G29340	1.75635	8.01066e-11	1.31581e-09
															AT5G11650	0.625263	0.00030232	0.00545669		AT5G59320	1.38603	6.72188e-10	2.63338e-08																	AT5G07760	-7.10258	1.10864e-07	1.71755e-05		AT3G43110	1.75534	2.57067e-05	0.000167474
															AT4G10550	0.621375	0.00178848	0.0228447		AT3G55910	1.38596	0.00139874	0.0104357																	AT3G16660	-7.38843	0.00127228	0.0340552		AT3G20660	1.75394	1.1007e-06	9.29753e-06
															AT5G49270	0.62041	0.00389515	0.041661		AT4G31110	1.38555	1.37903e-06	2.70703e-05																	AT5G22890	-7.51907	6.5253e-94	6.67212e-90		AT5G16770	1.75363	3.28858e-10	4.92685e-09
															AT1G01120	0.619972	0.00201007	0.0249517		AT4G19230	1.38553	2.64519e-07	6.04403e-06																	AT4G22880	-8.14392	0.000350066	0.0130884		AT2G48140	1.7512	5.08189e-10	7.38101e-09
															AT3G27820	0.61904	0.000517287	0.00848998		AT1G18140	1.38446	3.85718e-06	6.82937e-05																	AT5G42530	-8.20784	0.00118562	0.0325887		AT1G17830	1.74924	4.47682e-10	6.5534e-09
															AT3G57090	0.618392	0.00257363	0.0302824		AT3G11020	1.38369	0.0014905	0.0110158																	AT3G05730	-8.22839	0.00195563	0.0467372		AT3G59750	1.74838	4.67301e-06	3.53153e-05
															AT4G23470	0.618151	0.000381766	0.00657095		AT1G03850	1.38346	1.36188e-07	3.31949e-06																	AT5G26000	-9.22611	0.000144177	0.00652307		AT1G02360	1.74627	2.83084e-12	5.51864e-11
															AT1G22170	0.618121	0.000555072	0.00901606		AT1G53100	1.38285	0.00184153	0.01314																	AT5G38410	-10.1181	0.000472406	0.0163871		AT1G14455	1.74623	0.000769219	0.0034664
															AT3G54810	0.618045	2.83498e-05	0.000730168		AT5G16240	1.38173	1.46644e-05	0.000221646																	AT5G38420	-10.6803	0.000286659	0.0112088		AT3G19580	1.74594	6.98239e-08	7.3001e-07
															AT5G05110	0.617923	0.00219563	0.0266472		AT3G16430	1.37855	2.58221e-09	9.0267e-08																						AT4G24160	1.74441	2.3728e-25	2.03028e-23
															AT1G50420	0.617642	0.00343078	0.0378014		AT1G68330	1.37382	2.59789e-06	4.80786e-05																						AT1G28600	1.74368	7.39751e-14	1.82484e-12
															AT2G22430	0.616598	0.000190571	0.00375812		AT1G66160	1.37322	9.90083e-10	3.77043e-08																						AT1G78780	1.7406	1.0877e-11	1.99493e-10
															AT2G31800	0.616284	0.000432746	0.00730772		AT3G20370	1.37119	2.78387e-10	1.16184e-08																						AT4G15760	1.74004	7.97088e-15	2.17339e-13
															AT2G15480	0.610955	0.00023162	0.00442675		AT3G60270	1.36772	1.44286e-05	0.000219053																						AT4G20320	1.73909	3.81361e-20	1.98443e-18
															AT4G40080	0.608896	0.000817085	0.0122773		AT1G76870	1.36746	6.10488e-05	0.000766859																						AT4G12120	1.7388	3.95841e-14	1.00185e-12
															AT3G55880	0.605941	0.00372724	0.0403505		AT3G49960	1.36567	3.24933e-09	1.10971e-07																						AT3G52400	1.73875	9.09389e-15	2.473e-13
															AT1G75390	0.605873	0.00113803	0.0159949		AT1G77525	1.36218	0.00150606	0.0111107																						AT3G50030	1.7378	8.92437e-06	6.41038e-05
															AT1G06840	0.605408	0.001613	0.0211447		AT4G09460	1.3615	1.041e-09	3.93502e-08																						AT5G61660	1.73758	7.7519e-06	5.62749e-05
															AT3G05940	0.605397	0.000364965	0.00634808		AT5G04980	1.36035	4.95255e-09	1.63354e-07																						AT3G30725	1.73127	5.72442e-07	5.10529e-06
															AT5G51640	0.6052	0.000349155	0.00612994		AT3G55515	1.36034	0.00395435	0.0242696																						AT3G15990	1.73115	2.64274e-18	1.11535e-16
															AT3G52870	0.60429	0.000785862	0.0118955		AT4G16146	1.35851	1.44667e-05	0.000219144																						AT1G02660	1.73033	1.82995e-09	2.41592e-08
															AT3G46930	0.604256	0.000580844	0.00935295		AT2G22860	1.35628	0.000139098	0.00154177																						AT1G15040	1.72974	0.00402078	0.0146048
															AT3G08760	0.603526	0.000700572	0.0108948		AT1G30530	1.35554	2.79083e-06	5.1278e-05																						AT5G64510	1.72801	0.000177987	0.000946149
															AT5G60360	0.602992	0.00336804	0.0373065		AT3G60130	1.35414	5.30159e-11	2.53905e-09																						AT3G45960	1.7274	2.11277e-07	2.04575e-06
															AT1G79160	0.60097	0.000736249	0.0113205		AT2G21510	1.35344	4.48183e-05	0.00058652																						AT3G05200	1.72563	1.98223e-17	7.34357e-16
															AT1G06870	0.60037	0.00249466	0.0295572		AT2G39380	1.35306	3.63638e-11	1.7919e-09																						AT2G38060	1.72535	6.54123e-08	6.88107e-07
															AT2G37570	0.600205	0.000346663	0.00609567		AT1G11190	1.35283	4.44898e-05	0.000583136																						AT2G19460	1.72266	4.56972e-10	6.67506e-09
															AT5G35690	0.597304	0.00085938	0.0127535		AT3G48350	1.34874	0.00366374	0.0229634																						AT1G67600	1.72156	0.000103983	0.000587582
															AT2G29990	0.596263	0.00442668	0.0459916		AT5G57123	1.34801	0.00230261	0.0158707																						AT2G04350	1.72115	4.26753e-22	2.58964e-20
															AT2G22470	0.594784	0.00189918	0.0239447		AT3G32030	1.34717	2.47601e-05	0.000350411																						AT4G38060	1.71723	5.96203e-13	1.2834e-11
															AT4G17790	0.593702	0.000509949	0.008383		AT1G70420	1.3471	2.23958e-05	0.000322077																						AT4G13260	1.71454	9.25033e-05	0.00053048
															AT3G63310	0.593594	0.000551869	0.0089783		AT1G17860	1.34678	3.22732e-13	2.37405e-11																						AT2G16760	1.71219	2.7663e-15	8.00153e-14
															AT1G34220	0.591378	0.00303324	0.0343086		AT5G04490	1.34649	0.000285373	0.00281247																						AT3G52850	1.71197	1.85818e-17	6.92162e-16
															AT1G18460	0.590948	0.00387673	0.0415074		AT2G01300	1.34572	0.00213382	0.0148981																						AT3G57090	1.71108	2.44408e-16	8.04854e-15
															AT1G53470	0.589978	0.00254065	0.0300152		AT5G25190	1.34308	0.000916008	0.00741582																						AT1G73810	1.711	4.49138e-10	6.57001e-09
															AT5G13820	0.589331	0.00060606	0.00968275		AT4G11330	1.34306	2.06135e-08	6.0654e-07																						AT5G53990	1.70897	3.15105e-17	1.14254e-15
															AT3G51330	0.58927	0.000726597	0.0112058		AT3G47160	1.34306	4.30292e-12	2.55057e-10																						AT2G29420	1.70868	4.00072e-22	2.44223e-20
															AT2G18980	0.588167	0.00169751	0.0219431		AT5G64890	1.34145	9.2272e-05	0.00109193																						AT2G43550	1.70756	3.51626e-06	2.7217e-05
															AT1G69850	0.588144	0.000184464	0.00366598		AT5G22250	1.34058	1.03308e-07	2.58586e-06																						AT1G63720	1.70644	1.42829e-12	2.90054e-11
															AT1G70900	0.587838	0.00406485	0.0430483		AT1G13990	1.33984	3.57833e-07	7.88545e-06																						AT4G29230	1.70483	1.66596e-12	3.34664e-11
															AT1G28200	0.586632	0.00179186	0.0228737		AT1G67070	1.33888	2.24334e-05	0.000322164																						AT5G10230	1.70376	9.0343e-07	7.7341e-06
															AT5G47120	0.58368	0.00466727	0.0479626		AT3G24450	1.33883	2.64762e-08	7.50955e-07																						AT3G28340	1.7023	5.58678e-18	2.21414e-16
															AT5G43380	0.581087	0.00132009	0.0180092		AT1G25220	1.33858	4.61708e-14	4.03501e-12																						AT5G64310	1.70121	3.74942e-19	1.75459e-17
															AT1G06130	0.578524	0.00272791	0.0315913		AT3G51910	1.33805	1.02675e-05	0.000162014																						AT4G32940	1.70003	1.44615e-10	2.29431e-09
															AT1G72700	0.573486	0.00361822	0.0395049		AT1G79320	1.33801	2.13986e-06	4.02948e-05																						AT5G14570	1.69914	7.82845e-05	0.000456883
															AT3G06210	0.568792	0.00417338	0.043857		AT5G18130	1.33792	2.33699e-10	9.93586e-09																						AT3G05360	1.69802	1.41674e-18	6.15567e-17
															AT5G54840	0.568065	0.000855009	0.0126979		AT5G57655	1.33672	6.49545e-09	2.10177e-07																						AT1G13990	1.69528	1.51281e-10	2.38896e-09
															AT3G10250	0.566374	0.00149019	0.019879		AT5G37540	1.33651	1.14979e-09	4.31433e-08																						AT1G55335	1.6947	0.0151071	0.0446534
															AT1G12970	0.565638	0.0043487	0.0454193		AT3G08500	1.33643	0.00656872	0.0355654																						AT3G25260	1.69257	0.00342646	0.0127721
															AT4G31530	0.563092	0.00491337	0.0497767		AT2G22240	1.33445	0.0010802	0.00844746																						AT4G00050	1.69164	0.0089735	0.0289491
															AT1G32170	0.562451	0.000609332	0.00971984		AT4G26890	1.33337	0.00097096	0.00774118																						AT1G55510	1.69152	1.22849e-11	2.2431e-10
															AT5G10190	0.56058	0.00246475	0.0292707		AT4G17785	1.33198	0.00129837	0.00980486																						AT1G60030	1.6912	4.1729e-10	6.13926e-09
															AT4G29950	0.559031	0.00164339	0.0214333		AT4G20390	1.33155	6.58528e-05	0.00081559																						AT4G34131	1.68991	3.15866e-13	7.09052e-12
															AT2G44450	0.558921	0.00246734	0.0292845		AT1G27670	1.33121	6.79383e-05	0.000837455																						AT1G77450	1.68982	1.34065e-07	1.34196e-06
															AT3G53780	0.558072	0.00128272	0.0176051		AT3G23360	1.32824	0.00578888	0.0322568																						AT4G15260	1.68786	1.95927e-09	2.58164e-08
															AT3G62720	0.555667	0.00174954	0.0224314		AT5G10770	1.32787	2.56984e-08	7.33743e-07																						AT4G23170	1.68674	0.000185319	0.000980791
															AT4G16765	0.555359	0.00494935	0.0499824		AT1G11530	1.3271	1.05942e-05	0.000166755																						AT2G29740	1.68635	2.67585e-18	1.12364e-16
															AT1G15310	0.549557	0.00167792	0.0217312		AT2G28671	1.32708	0.000110859	0.00126971																						AT5G61560	1.68439	7.8728e-06	5.70918e-05
															AT3G23280	0.547793	0.00222426	0.0268513		AT3G15770	1.32672	2.19394e-06	4.11616e-05																						AT2G17760	1.6838	6.09614e-20	3.07818e-18
															AT3G56880	0.547116	0.00288934	0.0331864		AT3G15830	1.32648	0.00851703	0.0434023																						AT2G15230	1.68238	1.07415e-15	3.25909e-14
															AT4G21470	0.543911	0.000958376	0.0139737		AT5G02170	1.31917	8.10066e-06	0.000131684																						AT3G48890	1.68016	1.8211e-17	6.80832e-16
															AT3G17820	0.542095	0.000964979	0.0140354		AT4G37070	1.31855	5.98911e-11	2.82477e-09																						AT1G15310	1.67794	2.18646e-22	1.36738e-20
															AT1G02810	0.541867	0.00101113	0.0145719		AT5G66700	1.3184	0.000544248	0.00479116																						AT5G23350	1.67715	2.34178e-07	2.25255e-06
															AT3G57630	0.541218	0.00106243	0.01513		AT1G78660	1.31818	2.21068e-11	1.1218e-09																						AT3G26080	1.67708	6.30862e-07	5.56563e-06
															AT5G54860	0.540656	0.00128941	0.0176495		AT2G35380	1.31747	1.21374e-08	3.73249e-07																						AT2G38860	1.67691	8.40195e-26	7.50305e-24
															AT4G17570	0.539578	0.000325492	0.00579314		AT4G14103	1.31563	6.38347e-06	0.000107354																						AT3G48240	1.6761	2.12241e-05	0.000140874
															AT1G17340	0.539498	0.00313943	0.0351983		AT5G25450	1.31366	0.000264428	0.00263912																						AT5G50240	1.67227	0.00251055	0.0097421
															AT2G43290	0.539266	0.00200352	0.0248918		AT1G14130	1.31287	9.75105e-13	6.538e-11																						AT4G04490	1.67209	0.00233595	0.00914435
															AT1G78670	0.539256	0.00164152	0.0214316		AT5G45095	1.31108	0.00252029	0.0170605																						AT4G35420	1.67186	5.75158e-06	4.27715e-05
															AT3G05670	0.537888	0.00407672	0.0431516		AT1G55240	1.31025	0.00472822	0.0277691																						AT4G15490	1.67088	0.0028209	0.0108029
															AT1G58280	0.536369	0.000607698	0.00970134		AT5G06200	1.30956	0.000733975	0.00619216																						AT2G08915	1.66982	0.0054654	0.0190243
															AT1G74790	0.534515	0.00238133	0.0284784		AT3G57787	1.30916	0.00917272	0.0458636																						AT5G13330	1.66942	3.59863e-10	5.35604e-09
															AT2G30840	0.534007	0.000429863	0.00727105		AT2G27830	1.30841	4.08573e-08	1.12757e-06																						AT1G18382	1.66612	0.00934196	0.0298925
															AT1G04970	0.529235	0.000935431	0.0137228		AT4G13260	1.30653	0.00325351	0.0208637																						AT5G67180	1.66437	0.000358234	0.00176357
															AT4G05020	0.527952	0.0018007	0.0229721		AT1G44350	1.30598	2.99406e-07	6.74323e-06																						AT1G80450	1.66127	6.04406e-05	0.000361407
															AT1G79610	0.527162	0.00167045	0.0216894		AT3G22740	1.30458	3.49077e-05	0.000469942																						AT1G79700	1.66117	0.000104424	0.000589584
															AT3G04350	0.524184	0.00381242	0.040926		AT2G23540	1.30388	8.11726e-06	0.000131849																						AT1G18970	1.66103	1.71469e-08	1.95787e-07
															AT1G56550	0.524039	0.00144736	0.0194216		AT5G36110	1.30346	0.000212013	0.00219861																						AT3G16860	1.66073	2.23216e-08	2.50398e-07
															AT3G30390	0.522333	0.00442325	0.0459916		AT5G11975	1.30237	0.000950505	0.00763166																						AT2G47000	1.65916	1.28965e-13	3.05954e-12
															AT1G51850	0.520823	0.00184095	0.02334		AT5G16360	1.29922	1.26902e-11	6.82935e-10																						AT3G26830	1.65899	2.42699e-07	2.32577e-06
															AT2G32960	0.52019	0.00402943	0.0428061		AT5G42092	1.29896	0.00120841	0.00923788																						AT2G16990	1.65892	1.11155e-09	1.51542e-08
															AT5G14640	0.519897	0.00152525	0.0202278		AT4G34250	1.29851	0.00380644	0.0235884																						AT2G02300	1.65632	0.000107896	0.000606674
															AT2G17760	0.519014	0.00421641	0.0441956		AT2G47200	1.29636	0.000119177	0.00135017																						AT3G03610	1.65296	2.88016e-20	1.51024e-18
															AT5G13180	0.51845	0.00164222	0.0214316		AT3G03150	1.29624	1.19335e-08	3.67531e-07																						AT5G22145	1.6524	0.00367256	0.0135347
															AT2G14750	0.517544	0.00285849	0.0328775		AT2G40095	1.29563	2.46366e-12	1.51753e-10																						AT5G57123	1.65205	0.000173135	0.000925189
															AT2G31260	0.517286	0.00462402	0.0476348		AT4G00360	1.29447	1.02521e-08	3.19112e-07																						AT1G73760	1.64844	4.65564e-18	1.86682e-16
															AT2G35840	0.514539	0.000825763	0.0123804		AT3G19580	1.29398	5.75725e-05	0.000729014																						AT1G78380	1.64797	8.78241e-14	2.13302e-12
															AT3G56760	0.512076	0.000562936	0.00910043		AT1G78850	1.29268	1.21122e-06	2.40715e-05																						AT3G52790	1.64653	1.1515e-08	1.35647e-07
															AT1G22440	0.511992	0.00135231	0.0183753		AT5G19230	1.29126	1.1565e-08	3.56719e-07																						AT2G01580	1.64637	0.000291592	0.00146297
															AT3G60980	0.50919	0.00467858	0.0480234		AT2G31085	1.29059	3.91736e-05	0.000520533																						AT5G17850	1.64279	1.33254e-09	1.79752e-08
															AT5G62620	0.506965	0.00314501	0.0352413		AT2G39310	1.2904	4.87955e-05	0.000630764																						AT2G15480	1.64272	4.41537e-23	2.93164e-21
															AT2G39890	0.506865	0.00332326	0.0368751		AT3G13310	1.28923	1.79684e-12	1.13763e-10																						AT1G74000	1.64113	1.72296e-08	1.96622e-07
															AT1G08510	0.505841	0.00245027	0.0291665		AT3G22160	1.28608	4.85621e-08	1.32236e-06																						AT4G34650	1.6388	0.00384625	0.0140633
															AT5G54430	0.505685	0.00127421	0.0175001		AT5G51500	1.2857	0.00494081	0.0286394																						AT1G30500	1.63866	4.16472e-08	4.52063e-07
															AT4G33910	0.505271	0.00197596	0.0246402		AT1G62620	1.28549	0.00654031	0.0354491																						AT1G55990	1.63543	0.0114173	0.0352853
															AT5G11090	0.504757	0.00452355	0.0468151		AT1G72450	1.28475	1.72941e-12	1.09834e-10																						AT5G23240	1.63534	2.11409e-05	0.000140413
															AT5G22850	0.503927	0.00225544	0.0271316		AT4G21830	1.28285	1.3619e-06	2.68054e-05																						AT4G15230	1.63528	1.10257e-05	7.7831e-05
															AT2G04350	0.50357	0.00410952	0.0433999		AT1G23710	1.28218	6.31392e-05	0.000788277																						AT4G27830	1.63478	4.86679e-12	9.31019e-11
															AT1G68820	0.503024	0.00156784	0.0206454		AT4G11211	1.28117	4.6937e-07	1.0168e-05																						AT1G48700	1.63425	0.00943947	0.0301197
															AT4G10430	0.501888	0.000465453	0.00777656		AT1G70290	1.27922	9.06646e-05	0.00107427																						AT4G27590	1.63419	1.21525e-05	8.48766e-05
															AT5G09220	0.501839	0.00245662	0.0292251		AT2G40110	1.2781	9.88464e-09	3.08142e-07																						AT4G34970	1.63403	1.30252e-12	2.66201e-11
															AT3G08550	0.501553	0.000958683	0.0139737		AT3G59340	1.27764	0.000146933	0.0016146																						AT5G63970	1.6284	1.64214e-11	2.95094e-10
															AT3G21420	0.494867	0.00345849	0.0380248		AT3G01900	1.27643	5.78472e-05	0.00073021																						AT1G31490	1.62596	0.000299126	0.00149344
															AT3G10370	0.493156	0.000970193	0.0140812		AT5G57150	1.27476	2.52425e-11	1.26833e-09																						AT4G13345	1.62546	1.28891e-05	8.95624e-05
															AT5G01990	0.486658	0.00364083	0.0396312		AT5G12340	1.27455	1.74461e-06	3.33597e-05																						AT4G14365	1.6241	5.97882e-08	6.33507e-07
															AT4G00900	0.480559	0.00479161	0.0487747		AT4G27070	1.27274	5.33664e-12	3.10924e-10																						AT1G68390	1.62331	9.35517e-16	2.86397e-14
															AT3G05420	0.480041	0.00201078	0.0249517		AT3G11840	1.2724	0.000148986	0.00163278																						AT5G54400	1.62198	0.000131454	0.000722837
															AT3G09770	0.473584	0.00463091	0.0476369		AT5G20150	1.27235	0.000175977	0.00187924																						AT5G02195	1.6217	0.0061261	0.0209671
															AT4G11220	0.473575	0.00449063	0.0464979		AT2G34330	1.27169	0.00671043	0.0360842																						AT5G23530	1.61937	2.98562e-13	6.72422e-12
															AT5G59420	0.471186	0.00377739	0.0406781		AT1G13700	1.27112	0.00329198	0.0210839																						AT3G21690	1.61926	5.00402e-12	9.55484e-11
															AT4G02600	0.464866	0.00449015	0.0464979		AT2G29650	1.2706	7.38988e-06	0.000121619																						AT2G47015	1.6164	0.00125181	0.00531331
															AT3G55560	0.452228	0.00326348	0.03633		AT4G32940	1.26957	1.29984e-06	2.56828e-05																						AT5G09480	1.61594	1.34854e-10	2.14612e-09
															AT2G27500	0.449759	0.00468411	0.0480234		AT1G08890	1.26893	7.66903e-12	4.30856e-10																						AT3G13898	1.61582	0.000254239	0.00129591
															AT2G19880	0.444967	0.00318491	0.0356104		AT4G14270	1.26676	3.40842e-11	1.68363e-09																						AT1G63245	1.61576	3.10086e-09	3.96141e-08
															AT1G27760	0.44341	0.00461002	0.0475415		AT2G09945	1.26344	0.00207357	0.0145271																						AT5G47120	1.61571	1.60459e-14	4.2782e-13
															AT5G62530	0.441071	0.00367438	0.0398838		AT2G30600	1.26181	2.35168e-12	1.46176e-10																						AT1G77520	1.61541	0.00133433	0.00562734
															AT1G68410	0.43372	0.00354767	0.0388798		AT5G59400	1.2607	2.68303e-05	0.000375808																						AT4G10960	1.61416	2.34227e-16	7.75073e-15
															AT4G14230	0.428466	0.00432347	0.0452019		AT1G17190	1.2591	7.01109e-05	0.000860605																						AT1G09870	1.61397	2.54883e-23	1.74326e-21
															AT1G56190	-0.437714	0.00456968	0.0471969		AT5G66052	1.25616	0.00218428	0.0151831																						AT4G34150	1.61165	1.94462e-14	5.12467e-13
															AT1G50520	-0.45261	0.00492397	0.0498245		AT1G53270	1.25614	4.49761e-05	0.000588083																						AT3G10800	1.60857	5.55421e-18	2.20551e-16
															AT5G37600	-0.460509	0.00254699	0.0300727		AT5G06730	1.25502	6.35617e-05	0.000792951																						AT5G57660	1.60774	1.79974e-15	5.3651e-14
															AT2G05830	-0.462604	0.00315857	0.0353739		AT5G51780	1.25487	1.46875e-09	5.38637e-08																						AT3G01650	1.60605	5.86196e-13	1.26523e-11
															AT4G08690	-0.464626	0.00463505	0.0476555		AT1G70890	1.25392	0.000609494	0.00527928																						AT1G70420	1.60329	4.29789e-07	3.92024e-06
															AT1G28410	-0.46483	0.00338872	0.0374452		AT3G25597	1.25382	3.34382e-06	6.01947e-05																						AT1G47128	1.6028	3.65728e-17	1.31907e-15
															AT2G34470	-0.474373	0.00269884	0.0314122		AT1G10360	1.25382	0.00819672	0.0421693																						AT5G41080	1.6027	5.08839e-10	7.38521e-09
															AT4G35260	-0.476775	0.0014379	0.0193342		AT1G77530	1.25368	0.000434924	0.00398485																						AT2G16900	1.60114	5.43283e-20	2.77061e-18
															AT1G73940	-0.478788	0.00374254	0.0404519		AT2G35730	1.25287	9.23201e-05	0.00109193																						AT3G25020	1.60077	0.00185286	0.00747949
															AT4G39980	-0.47992	0.00258926	0.0303963		AT2G15230	1.25183	1.92061e-09	6.89061e-08																						AT3G24360	1.59999	0.0019999	0.00799656
															AT2G17130	-0.481807	0.00208766	0.0256875		AT5G04760	1.25128	6.85767e-07	1.44428e-05																						AT5G14180	1.59968	6.55151e-05	0.000388456
															AT5G44480	-0.486045	0.00302262	0.0342452		AT4G27745	1.25013	3.83019e-06	6.78747e-05																						AT2G26480	1.5958	2.44056e-13	5.57728e-12
															AT5G40390	-0.486592	0.00269599	0.0313969		AT5G39580	1.24987	0.00491061	0.0285209																						AT4G05020	1.59503	1.38407e-20	7.46811e-19
															AT5G03290	-0.490701	0.000746771	0.0114479		AT1G75450	1.24949	2.09432e-05	0.000303751																						AT1G76930	1.59383	0.000295687	0.00148024
															AT1G74030	-0.495032	0.00136158	0.0184889		AT3G60490	1.2484	8.90032e-05	0.00105698																						AT4G05200	1.58877	7.15372e-16	2.22669e-14
															AT2G46710	-0.495232	0.00294571	0.0335972		AT2G09225	1.24648	0.00487589	0.0283756																						AT1G01120	1.58877	5.43127e-15	1.51942e-13
															AT3G52930	-0.495565	0.00156043	0.020561		AT3G14690	1.24602	1.96727e-05	0.000287567																						AT1G72280	1.5886	3.75785e-17	1.35058e-15
															AT1G80050	-0.496109	0.00270904	0.0314907		AT3G63050	1.24521	0.00745078	0.0391391																						AT1G06870	1.58845	1.89296e-15	5.6103e-14
															AT3G51440	-0.504706	0.00094859	0.013894		AT1G56320	1.24392	1.73054e-06	3.31985e-05																						AT4G33920	1.58806	4.73366e-16	1.5055e-14
															AT2G47640	-0.50662	0.00392542	0.041919		AT5G53590	1.2439	1.72837e-06	3.3188e-05																						AT3G30842	1.58769	0.000871973	0.0038572
															AT2G29700	-0.507435	0.00485346	0.0493061		AT4G15330	1.24319	1.85118e-10	7.96982e-09																						AT3G61280	1.58752	0.000740752	0.00335231
															AT1G49470	-0.507584	0.00203922	0.0251976		AT5G63970	1.24315	2.23976e-07	5.21081e-06																						AT5G47635	1.58725	3.41142e-07	3.18119e-06
															AT4G35040	-0.510146	0.00155938	0.0205604		AT5G43260	1.24274	1.57438e-05	0.000236736																						AT5G40170	1.58582	1.76971e-13	4.11724e-12
															AT1G27530	-0.510311	0.00290386	0.033287		AT3G13790	1.24242	9.94512e-14	8.36945e-12																						AT5G35690	1.58351	1.33109e-18	5.80402e-17
															AT2G29530	-0.511228	0.0044525	0.0461967		AT3G03290	1.24078	0.00688804	0.0368455																						AT5G67340	1.58279	7.0328e-09	8.58631e-08
															AT2G25980	-0.512617	0.00279472	0.0322347		AT2G14750	1.23852	1.54182e-12	9.88409e-11																						AT2G43670	1.58167	2.41146e-09	3.12908e-08
															AT1G43710	-0.512854	0.0012432	0.017178		AT1G61590	1.23751	6.12031e-12	3.50589e-10																						AT5G47530	1.58105	3.06838e-09	3.92423e-08
															AT2G35270	-0.513168	0.00410245	0.043379		AT1G10140	1.23738	1.32595e-11	7.09834e-10																						AT1G52410	1.58088	0.0149188	0.0442031
															AT2G34520	-0.513428	0.0022792	0.0273692		AT1G05773	1.23697	0.00118849	0.00910967																						AT4G16790	1.575	4.80689e-14	1.20763e-12
															AT3G22750	-0.513942	0.00364142	0.0396312		AT3G18400	1.23536	9.60613e-08	2.42825e-06																						AT1G51640	1.57299	3.48851e-05	0.000221141
															AT1G09630	-0.514532	0.00302454	0.034248		AT2G02710	1.23532	2.36866e-06	4.42366e-05																						AT5G61490	1.57212	1.01371e-06	8.60896e-06
															AT1G65590	-0.515566	0.000976337	0.0141503		AT4G35160	1.23153	2.55909e-06	4.75327e-05																						AT2G02370	1.5716	3.53844e-14	9.02258e-13
															AT1G02500	-0.516241	0.00232073	0.0278189		AT2G20520	1.22887	0.000339353	0.00324896																						AT5G47220	1.56953	0.00285941	0.0109306
															AT4G27860	-0.517058	0.00402759	0.0428061		AT1G19180	1.22834	2.91895e-07	6.58975e-06																						AT5G49520	1.56951	1.92594e-08	2.1784e-07
															AT3G13650	-0.518431	0.00279935	0.0322699		AT1G02570	1.2279	0.000183733	0.0019458																						AT1G04247	1.56837	0.0002368	0.00121703
															AT4G14710	-0.5192	0.00186628	0.0235881		AT1G33110	1.22662	5.50469e-06	9.39656e-05																						AT3G49530	1.56739	2.06543e-15	6.11261e-14
															AT5G44380	-0.520904	0.00444522	0.0461445		AT2G46600	1.22657	3.52418e-07	7.79974e-06																						AT4G33050	1.56707	1.09475e-10	1.77117e-09
															AT2G29730	-0.52376	0.00071273	0.0110169		AT4G18880	1.22598	2.69393e-07	6.14168e-06																						AT2G18950	1.56613	2.43935e-15	7.11621e-14
															AT1G80230	-0.524678	0.00165274	0.0215409		AT5G57540	1.22488	9.84913e-06	0.000156015																						AT5G19875	1.5639	1.64118e-14	4.37008e-13
															AT5G03140	-0.525238	0.00462655	0.0476348		AT2G38530	1.2221	4.99021e-08	1.35524e-06																						AT2G45920	1.56234	5.13224e-08	5.50652e-07
															AT4G29410	-0.52584	0.00364342	0.0396319		AT2G05520	1.22127	0.00484772	0.0282439																						AT1G58340	1.56171	1.25264e-11	2.2831e-10
															AT3G52300	-0.528032	0.00195034	0.024424		AT5G17700	1.22074	0.00234877	0.0161237																						AT3G09020	1.55998	1.07402e-07	1.09435e-06
															AT1G09740	-0.528423	0.00306607	0.0345905		AT3G05160	1.21834	0.000516082	0.00460064																						AT1G71200	1.55889	0.000621809	0.00286913
															AT5G12140	-0.529567	0.00384799	0.0412429		AT2G19310	1.21775	9.90006e-05	0.00116021																						AT1G18890	1.55718	2.70414e-18	1.13087e-16
															AT5G26800	-0.530648	0.00442824	0.0459916		AT1G51950	1.21523	5.39527e-10	2.13411e-08																						AT1G52880	1.55677	1.57222e-08	1.80934e-07
															AT3G06610	-0.533338	0.00282696	0.0325332		AT3G06840	1.21516	0.00179112	0.0128611																						AT1G06430	1.55674	3.09052e-10	4.65417e-09
															AT4G32470	-0.533396	0.00357243	0.0391093		AT5G41750	1.21461	0.00021217	0.00219912																						AT5G47230	1.55622	3.45408e-11	5.96085e-10
															AT1G24180	-0.534233	0.000259022	0.00481107		AT2G46510	1.2142	0.00010867	0.00125208																						AT3G04640	1.55536	1.83198e-08	2.08365e-07
															AT5G58800	-0.536809	0.00439518	0.0458111		AT5G28646	1.21404	0.000537585	0.00475296																						AT3G07540	1.55468	6.11018e-09	7.53184e-08
															AT4G15545	-0.538308	0.00121001	0.0168331		AT1G79310	1.21399	2.23846e-08	6.52086e-07																						AT3G14780	1.55455	4.35105e-11	7.40257e-10
															AT2G39390	-0.539298	0.00470822	0.0481201		AT4G34131	1.21347	1.32314e-07	3.23663e-06																						AT1G79160	1.55424	2.81569e-18	1.17171e-16
															AT5G03555	-0.539549	0.000813461	0.0122408		AT5G24470	1.21276	3.6655e-11	1.80191e-09																						AT3G15450	1.55016	0.0155448	0.0456872
															AT1G33810	-0.54078	0.00317519	0.0355406		AT5G47070	1.21189	0.000575067	0.00502354																						AT4G09760	1.54783	4.21183e-09	5.27769e-08
															AT5G42990	-0.540822	0.00126087	0.0173635		AT3G50400	1.21153	0.000122428	0.00138171																						AT5G59895	1.54619	0.00723829	0.0242661
															AT5G44110	-0.541191	0.00476831	0.0485859		AT5G14130	1.21088	5.45845e-08	1.46298e-06																						AT3G05880	1.54499	2.26346e-09	2.95609e-08
															AT1G30880	-0.543657	0.00305679	0.0345176		AT1G28380	1.2077	1.12983e-07	2.80062e-06																						AT5G59320	1.54495	6.15789e-12	1.15957e-10
															AT1G72160	-0.543711	0.00331884	0.036846		AT5G41570	1.20768	6.50434e-05	0.000807216																						AT3G55740	1.54348	3.34143e-16	1.08809e-14
															AT4G00860	-0.544126	0.00291296	0.0333165		AT5G48590	1.20711	6.65056e-07	1.405e-05																						AT5G39120	1.54323	0.0159346	0.0466718
															AT1G29040	-0.544322	0.00181184	0.0230732		AT5G18240	1.20645	0.00244034	0.0166406																						AT1G72890	1.54129	9.34504e-07	7.98271e-06
															AT2G32580	-0.544593	0.000593831	0.00953205		AT5G60270	1.20538	0.00118526	0.00908833																						AT1G62770	1.53888	1.97641e-06	1.6007e-05
															AT1G13280	-0.54497	0.00442006	0.0459916		AT2G32150	1.20509	1.26083e-08	3.85988e-07																						AT3G50260	1.53765	7.38478e-09	8.98387e-08
															AT5G19520	-0.55202	0.00178617	0.0228295		AT2G33790	1.20442	0.00709189	0.0376387																						AT1G47550	1.53728	1.0087e-17	3.89208e-16
															AT1G09690	-0.552877	0.00493685	0.0499054		AT3G47730	1.20308	1.45653e-08	4.4193e-07																						AT4G34138	1.53584	4.06872e-07	3.73118e-06
															AT2G47460	-0.553569	0.00194001	0.0243095		AT2G32510	1.20303	0.000209731	0.00217937																						AT3G62260	1.53563	7.67257e-07	6.66825e-06
															AT1G71870	-0.553648	0.00298224	0.0338815		AT1G23120	1.20294	3.92004e-10	1.59057e-08																						AT3G52520	1.53153	4.40359e-06	3.34398e-05
															AT4G25315	-0.554245	0.0033893	0.0374452		AT1G02520	1.20223	0.000146428	0.00161166																						AT1G55920	1.53144	4.05803e-13	8.91371e-12
															AT1G26550	-0.555077	0.00242394	0.0289373		AT4G33020	1.20173	0.00339965	0.0216447																						AT3G11080	1.52994	3.7068e-09	4.69666e-08
															AT1G08580	-0.555561	0.00425006	0.0445255		AT1G18300	1.2016	4.8058e-05	0.000623595																						AT3G01750	1.52771	2.82987e-07	2.67302e-06
															AT5G01340	-0.555603	0.00035103	0.00615129		AT5G53110	1.20099	5.57033e-09	1.82553e-07																						AT1G21670	1.5272	2.23962e-05	0.000147695
															AT5G04200	-0.556574	0.00147944	0.0198001		AT2G32190	1.2001	0.000609505	0.00527928																						AT5G57050	1.52566	3.73886e-11	6.41979e-10
															AT1G55320	-0.557783	0.000326096	0.00579884		AT4G30960	1.19988	1.43928e-13	1.16799e-11																						AT1G76070	1.52554	1.68894e-09	2.24424e-08
															AT4G21410	-0.559827	0.00290723	0.033307		AT4G15260	1.19825	2.02179e-05	0.000294484																						AT4G17615	1.52383	2.84074e-15	8.18212e-14
															AT5G37260	-0.561843	0.000848295	0.0126256		AT2G34490	1.19804	0.000963818	0.00769925																						AT3G56710	1.52371	0.00939782	0.0300256
															AT5G63670	-0.562084	0.000750015	0.0114804		AT3G50290	1.19797	5.6687e-05	0.000719584																						AT2G38000	1.5194	1.0857e-11	1.99304e-10
															AT1G67900	-0.56612	0.00461789	0.0475987		AT2G04400	1.195	1.96986e-10	8.46296e-09																						AT1G27730	1.51906	2.75574e-09	3.54879e-08
															AT1G67350	-0.566904	0.00216269	0.0264199		AT5G09530	1.19497	0.000962143	0.00769188																						AT1G32870	1.51846	3.3136e-08	3.63536e-07
															AT3G52040	-0.569799	0.0037945	0.0407979		AT5G64900	1.19396	6.22293e-05	0.000777866																						AT1G10370	1.51813	8.77375e-06	6.31327e-05
															AT5G51460	-0.573466	0.00412551	0.0435019		AT1G19200	1.19354	0.00478872	0.0280038																						AT5G09520	1.51807	0.000169755	0.00090853
															AT1G71430	-0.573506	0.00384544	0.0412372		AT4G29700	1.19132	1.70106e-09	6.16438e-08																						AT3G10190	1.51729	9.46418e-10	1.30772e-08
															AT3G07480	-0.57517	0.000819774	0.0123086		AT5G06090	1.19078	0.000287982	0.00283137																						AT5G63790	1.51519	5.73774e-13	1.24035e-11
															AT5G20550	-0.575391	0.00109618	0.015492		AT3G55740	1.19047	2.80699e-10	1.1691e-08																						AT5G22850	1.51497	6.1349e-20	3.09012e-18
															AT3G49940	-0.577866	0.000835769	0.0124755		AT5G35110	1.19029	0.00255604	0.0172341																						AT3G24500	1.51495	0.000223859	0.00116007
															AT1G53440	-0.578548	0.00431725	0.04516		AT1G25400	1.19017	7.80888e-06	0.000127549																						AT3G05937	1.51395	6.30657e-10	8.96244e-09
															AT1G04410	-0.580754	0.000362747	0.0063241		AT1G34510	1.19014	6.7523e-05	0.000833844																						AT3G25855	1.51285	0.000630984	0.00290295
															AT2G19740	-0.581613	0.00291078	0.0333103		AT3G54040	1.18922	3.98309e-05	0.000528238																						AT1G62570	1.51215	1.78703e-11	3.18612e-10
															AT1G59730	-0.58235	0.00266196	0.0311069		AT5G38030	1.18768	2.29363e-07	5.31801e-06																						AT3G29035	1.51124	1.64409e-12	3.30922e-11
															AT2G33560	-0.582923	0.00291791	0.0333546		AT2G05630	1.1869	1.54336e-06	2.99731e-05																						AT5G03550	1.51074	0.00337512	0.0125997
															AT1G63310	-0.583376	0.0043582	0.0454953		AT3G05200	1.18319	4.25154e-09	1.42765e-07																						AT2G01990	1.50991	6.2595e-07	5.52707e-06
															AT1G79660	-0.584696	0.00370719	0.0401547		AT1G79040	1.18226	0.00598584	0.0330125																						AT1G67710	1.50813	6.19467e-08	6.5357e-07
															AT3G53420	-0.584745	0.00104848	0.0149985		AT4G17615	1.182	7.99278e-10	3.09569e-08																						AT1G66160	1.50755	2.03351e-11	3.59423e-10
															AT1G13670	-0.585182	0.00210379	0.0258238		AT2G30230	1.181	5.03417e-09	1.65779e-07																						AT5G01750	1.50715	5.3049e-14	1.3246e-12
															AT2G21290	-0.585642	0.00376653	0.0406105		AT5G42590	1.18031	0.000570185	0.00498516																						AT1G55940	1.50673	1.03912e-08	1.23117e-07
															AT1G01100	-0.586368	0.00420971	0.044148		AT4G23880	1.18009	0.00224413	0.0155304																						AT4G33030	1.50661	3.96697e-18	1.61603e-16
															AT1G23020	-0.587604	0.00204068	0.0252004		AT4G02700	1.17843	0.00336955	0.0214999																						AT5G13750	1.50633	3.17278e-12	6.15009e-11
															AT1G07260	-0.587697	0.0029263	0.0334211		AT5G61650	1.17794	4.53423e-05	0.000591932																						AT4G34120	1.50625	9.39374e-16	2.87148e-14
															AT5G19730	-0.590871	0.000594384	0.00953345		AT4G17490	1.17769	0.000865404	0.00707335																						AT2G20850	1.50572	7.41118e-14	1.82601e-12
															AT4G38810	-0.591079	0.000328907	0.00582854		AT5G18170	1.17767	7.03706e-15	7.0199e-13																						AT5G11110	1.50531	2.84946e-14	7.32974e-13
															AT5G60460	-0.594178	0.00456181	0.0471394		AT1G30500	1.17751	0.000103645	0.00120429																						AT1G67520	1.5019	5.94803e-05	0.000355976
															AT3G53100	-0.595571	0.000185845	0.00368626		AT1G22985	1.17719	0.00569615	0.0318617																						AT5G22250	1.50181	2.55859e-09	3.30115e-08
															AT1G15250	-0.595901	0.00291052	0.0333103		AT2G06255	1.1771	4.16548e-06	7.30567e-05																						AT5G64250	1.50156	5.43377e-09	6.71423e-08
															AT1G29520	-0.599042	0.00202152	0.0250394		AT1G53990	1.17661	0.0048945	0.0284435																						AT1G47960	1.50049	0.00167548	0.00686783
															AT4G37300	-0.599325	0.00361349	0.0394742		AT5G25120	1.17575	2.04697e-05	0.000297728																						AT3G47790	1.4985	0.000180947	0.000960637
															AT2G41660	-0.600677	0.00031546	0.00564899		AT2G46680	1.17452	3.00209e-06	5.46685e-05																						AT2G44260	1.4979	1.8789e-08	2.13227e-07
															AT4G02920	-0.602595	0.0022197	0.026819		AT5G04220	1.17388	0.000246882	0.00249197																						AT5G52750	1.49779	0.000242842	0.00124424
															AT3G55170	-0.603165	0.00114752	0.0161063		AT2G17220	1.17369	2.40819e-08	6.96479e-07																						AT1G50420	1.49707	2.24206e-12	4.42996e-11
															AT3G52730	-0.604571	0.00470847	0.0481201		AT5G01360	1.17354	2.07734e-05	0.000301931																						AT1G66880	1.49337	5.81789e-09	7.1802e-08
															AT1G52905	-0.606387	0.00261531	0.0306317		AT1G24405	1.17353	0.010121	0.0492662																						AT2G05940	1.4931	1.60506e-21	9.29845e-20
															AT5G17280	-0.607298	0.00217471	0.0265034		AT2G18150	1.17327	0.00187238	0.0133154																						AT5G51640	1.49187	1.20859e-18	5.29244e-17
															AT1G33265	-0.607465	0.000552809	0.00898645		AT5G13580	1.1728	0.000224951	0.00230936																						AT1G52565	1.49036	5.97875e-07	5.30666e-06
															AT3G23820	-0.607544	0.000836709	0.0124805		AT4G27830	1.16658	7.41957e-07	1.55302e-05																						AT2G20560	1.48987	3.57691e-06	2.76238e-05
															AT5G59690	-0.608735	0.00492809	0.0498415		AT2G26480	1.16609	8.19235e-08	2.10469e-06																						AT1G01190	1.48764	7.61244e-06	5.53411e-05
															AT2G46620	-0.608834	8.16694e-05	0.00181537		AT2G43500	1.16448	0.0103147	0.0499491																						AT3G53540	1.48717	2.645e-10	4.03959e-09
															AT4G34700	-0.608883	0.00169984	0.0219455		AT1G73330	1.16333	0.000554057	0.00486704																						AT2G33205	1.48705	9.65484e-05	0.000550409
															AT3G14470	-0.609368	0.000491725	0.00814893		AT4G22240	1.16242	2.85466e-11	1.4212e-09																						AT1G60940	1.48648	2.27853e-10	3.51667e-09
															AT3G22230	-0.609383	0.00408931	0.0432625		AT1G43670	1.16204	9.41087e-08	2.38479e-06																						AT5G64905	1.48543	6.76662e-06	4.97403e-05
															AT5G47700	-0.609388	0.00312557	0.0350812		AT1G13360	1.16075	3.05605e-10	1.26767e-08																						AT1G69610	1.48269	0.00236003	0.00922274
															AT3G52430	-0.61011	0.0036272	0.0395272		AT5G65030	1.15951	0.00153904	0.0113051																						AT3G50770	1.48018	3.92572e-05	0.000245282
															AT1G11670	-0.611363	5.91202e-05	0.00137076		AT1G75750	1.15915	0.000121095	0.00136893																						AT1G67148	1.48004	2.2646e-05	0.000149198
															AT5G58375	-0.611787	0.00411603	0.0434328		AT3G25655	1.15747	0.00544307	0.0307658																						AT1G17380	1.47903	4.24996e-06	3.23814e-05
															AT5G52060	-0.613458	0.000214253	0.00416095		AT3G19900	1.15715	6.94605e-08	1.82111e-06																						AT2G28650	1.47832	3.71614e-07	3.43023e-06
															AT2G16380	-0.613729	0.00246018	0.0292503		AT3G01475	1.15578	0.00731818	0.0386211																						AT4G39940	1.47814	6.88313e-13	1.46168e-11
															AT5G04470	-0.614001	0.000431794	0.00729768		AT3G21530	1.15412	1.46376e-06	2.85902e-05																						AT2G35390	1.47767	1.39182e-15	4.17342e-14
															AT4G04695	-0.615259	0.000802404	0.0121101		AT3G20660	1.15345	0.00124534	0.00947795																						AT1G61560	1.47683	1.31871e-11	2.39711e-10
															AT5G05400	-0.615848	0.00162655	0.0212815		AT5G60650	1.1534	0.00139469	0.0104131																						AT4G24230	1.47507	9.34071e-09	1.11511e-07
															AT3G54880	-0.616444	0.000727614	0.0112117		AT4G28085	1.1532	0.000158293	0.00172242																						AT2G37970	1.47322	6.74467e-09	8.25425e-08
															AT4G26130	-0.617146	0.000531222	0.00869774		AT4G29070	1.15295	3.22424e-07	7.18254e-06																						AT4G22730	1.47321	0.000506996	0.00239392
															AT1G50560	-0.61718	0.000724146	0.0111764		AT1G21390	1.15149	1.06399e-07	2.65025e-06																						AT1G14780	1.47245	1.89599e-14	5.00944e-13
															AT2G45330	-0.618282	0.000150215	0.00306882		AT1G58270	1.15089	1.74869e-05	0.000258387																						AT5G14780	1.4721	6.71045e-06	4.94162e-05
															AT5G64816	-0.618388	0.00469763	0.0480573		AT5G65230	1.14917	0.00684158	0.0366449																						AT1G02750	1.47116	1.18717e-07	1.20127e-06
															AT4G24620	-0.618417	0.000234123	0.00446345		AT5G36220	1.14596	0.000236817	0.00241181																						AT4G28530	1.4706	0.000907723	0.00399546
															AT4G37660	-0.618911	0.00153305	0.0203182		AT3G14780	1.1447	1.15179e-06	2.30471e-05																						AT2G23810	1.4704	2.70806e-10	4.12975e-09
															AT4G25070	-0.619133	0.000833506	0.0124599		AT3G62590	1.14468	0.00196052	0.0138489																						AT1G72900	1.47006	0.00064016	0.00293904
															AT1G01430	-0.619791	7.25329e-05	0.00162821		AT1G51340	1.14379	6.78196e-06	0.000112757																						AT2G08780	1.46911	0.00887951	0.0287047
															AT1G72430	-0.620378	0.00134986	0.0183541		AT2G15390	1.14368	9.38505e-10	3.59409e-08																						AT4G32770	1.46856	1.28809e-06	1.07472e-05
															AT4G37550	-0.620578	0.00433556	0.0453051		AT2G40420	1.14344	1.94255e-07	4.56086e-06																						AT2G30070	1.4678	7.95192e-10	1.11077e-08
															AT5G43180	-0.621233	0.000433753	0.00731868		AT2G24040	1.14324	2.6228e-05	0.000368635																						AT3G57010	1.46668	1.0507e-09	1.43724e-08
															AT1G15390	-0.621248	0.00166513	0.0216478		AT3G21260	1.14296	1.59383e-07	3.81051e-06																						AT3G19200	1.46636	7.75699e-10	1.08577e-08
															AT5G53650	-0.621794	0.00271024	0.0314907		AT4G03140	1.14284	1.08612e-07	2.69553e-06																						AT2G29340	1.46587	5.27825e-08	5.64836e-07
															AT1G12090	-0.62198	0.00413879	0.0435738		AT1G69526	1.14166	1.67982e-06	3.23164e-05																						AT5G17980	1.46543	2.28147e-09	2.97642e-08
															AT4G34620	-0.622581	0.00220177	0.0266742		AT2G17705	1.14158	4.71268e-05	0.000612678																						AT1G78610	1.46499	7.19607e-14	1.77944e-12
															AT3G10520	-0.622723	0.00336945	0.0373065		AT1G73760	1.14055	2.09682e-09	7.44442e-08																						AT3G05400	1.46466	0.000768155	0.00346313
															AT1G64490	-0.622778	0.00163775	0.0214006		AT4G03420	1.14002	2.11236e-09	7.48662e-08																						AT5G36110	1.46293	3.32905e-05	0.000212283
															AT5G18800	-0.622871	0.00171086	0.0220461		AT5G16770	1.13994	4.34462e-05	0.000571734																						AT1G59700	1.46233	0.00365784	0.0134975
															AT3G50660	-0.624157	1.04088e-05	0.000306272		AT2G25450	1.1391	1.19957e-09	4.4929e-08																						AT1G10360	1.46215	0.00205255	0.00818058
															AT3G23390	-0.624437	0.0030877	0.0347578		AT5G64250	1.13846	8.35738e-06	0.00013468																						AT2G33580	1.46137	2.18554e-07	2.11221e-06
															AT4G30010	-0.625926	0.00263053	0.0307748		AT5G60680	1.13835	5.68121e-08	1.5187e-06																						AT5G06510	1.46114	3.58581e-06	2.76821e-05
															AT1G49140	-0.626486	0.00111243	0.0157		AT3G57010	1.13815	1.86043e-06	3.53256e-05																						AT3G26450	1.45872	1.88165e-05	0.000126536
															AT3G16460	-0.626758	0.000506472	0.00834597		AT1G63720	1.13677	2.17736e-06	4.09256e-05																						AT4G04425	1.4586	0.0168342	0.0487551
															AT3G09500	-0.627247	0.00245002	0.0291665		AT1G53180	1.13607	4.83831e-11	2.32808e-09																						AT1G35180	1.45833	0.0169849	0.0490735
															AT3G11720	-0.627991	0.00066549	0.0104526		AT5G15190	1.13496	0.00256753	0.0173002																						AT3G25610	1.45781	1.23121e-13	2.93111e-12
															AT2G04410	-0.628385	0.00151732	0.0201508		AT3G06780	1.13138	7.39231e-06	0.000121619																						AT5G10300	1.4572	6.29524e-10	8.95749e-09
															AT5G01490	-0.628909	0.000955874	0.0139526		AT4G15396	1.13104	2.26272e-05	0.000324719																						AT4G39700	1.4563	9.50169e-06	6.78929e-05
															AT1G74270	-0.629469	0.00249695	0.0295672		AT2G02300	1.12919	0.00926591	0.0462053																						AT5G23050	1.4548	1.20829e-08	1.41683e-07
															AT4G38220	-0.629708	1.56041e-05	0.000435934		AT5G01750	1.12915	1.32967e-08	4.05848e-07																						AT1G30320	1.45434	2.73753e-11	4.78482e-10
															AT5G48335	-0.630474	0.000881939	0.0130599		AT5G41400	1.12877	3.78062e-07	8.30438e-06																						AT1G53990	1.45338	0.000529553	0.00248836
															AT2G40765	-0.630664	0.00106917	0.0151988		AT3G04370	1.12876	0.00402483	0.0245768																						AT1G68450	1.45308	1.3869e-05	9.56563e-05
															AT3G15650	-0.632105	0.00182405	0.0231544		AT2G05620	1.12837	2.57068e-06	4.77045e-05																						AT5G54860	1.45231	4.70161e-18	1.88156e-16
															AT4G18930	-0.632331	0.000922152	0.0135572		AT1G55510	1.12826	6.83125e-06	0.0001133																						AT5G43760	1.45109	1.41776e-18	6.15567e-17
															AT5G40470	-0.632353	0.00156999	0.0206604		AT3G11210	1.12789	7.81404e-08	2.02275e-06																						AT1G54160	1.4497	0.00233792	0.00915034
															AT3G25930	-0.633755	0.00155356	0.0205235		AT5G18310	1.12724	1.59033e-10	6.90495e-09																						AT4G36610	1.44945	6.96072e-07	6.09361e-06
															AT2G04430	-0.633949	0.000202109	0.00395893		AT4G20840	1.12691	4.5253e-09	1.5072e-07																						AT1G76700	1.44909	2.22019e-10	3.42923e-09
															AT3G23830	-0.63485	0.000658015	0.010375		AT3G29635	1.12653	0.00891794	0.0448419																						AT1G51950	1.4486	1.31679e-13	3.1131e-12
															AT3G45210	-0.636209	0.0018113	0.0230732		AT1G50060	1.12641	0.000191408	0.00201351																						AT5G12330	1.44829	7.56192e-15	2.0674e-13
															AT5G20540	-0.636996	0.000387295	0.00663888		AT1G27290	1.12534	5.86012e-09	1.91437e-07																						AT3G06390	1.44667	1.28623e-06	1.0736e-05
															AT5G27930	-0.63725	6.0572e-05	0.00139493		AT1G55940	1.12458	1.77592e-05	0.000261842																						AT2G27080	1.44542	2.73649e-15	7.93405e-14
															AT3G54900	-0.637281	0.00038492	0.00660371		AT1G24430	1.12244	7.04465e-05	0.000863687																						AT1G18975	1.44142	0.0154688	0.045503
															AT1G15550	-0.637584	0.000167643	0.00338497		AT3G07350	1.12226	3.62433e-05	0.00048538																						AT1G08230	1.44136	0.000106091	0.000598007
															AT5G45510	-0.638264	0.0036022	0.0394067		AT1G79700	1.12192	0.00848534	0.0432947																						AT5G35110	1.4413	0.000258098	0.00131427
															AT1G15270	-0.638593	0.00373513	0.0404145		AT3G15990	1.12158	1.43914e-08	4.38604e-07																						AT1G56630	1.44026	4.62164e-09	5.76648e-08
															AT3G28900	-0.639256	0.00175381	0.022458		AT1G70850	1.12108	0.000330192	0.00318061																						AT3G17700	1.43995	2.78769e-06	2.20364e-05
															AT2G35810	-0.640657	0.000280709	0.00512086		AT5G59540	1.11963	7.99215e-07	1.65928e-05																						AT3G46600	1.43952	6.59838e-13	1.40413e-11
															AT1G67785	-0.640805	0.00376163	0.0405939		AT3G17700	1.11854	0.000289732	0.00284583																						AT5G15870	1.43914	4.49158e-18	1.80457e-16
															AT1G20450	-0.640944	0.00193949	0.0243095		AT3G09600	1.11792	0.0101707	0.0494511																						AT5G52580	1.43842	3.38759e-18	1.39109e-16
															AT2G27660	-0.641138	0.00157858	0.0207467		AT1G74100	1.11694	2.15355e-09	7.61941e-08																						AT4G18550	1.43793	0.000216713	0.00112539
															AT1G23850	-0.642448	0.00196541	0.0245676		AT3G51730	1.11655	1.914e-08	5.67265e-07																						AT2G31200	1.43685	7.55009e-12	1.41004e-10
															AT2G37120	-0.642797	0.00350889	0.0385168		AT5G06230	1.11584	3.28218e-05	0.000446577																						AT3G05500	1.43654	3.95364e-19	1.83338e-17
															AT5G16470	-0.642881	0.00127004	0.0174577		AT2G47270	1.11564	5.21171e-08	1.40236e-06																						AT3G16470	1.4364	2.64466e-07	2.51316e-06
															AT1G58080	-0.643285	0.000287102	0.00522352		AT4G23070	1.11451	0.00431026	0.0259097																						AT2G37210	1.43539	0.00119148	0.00508364
															AT5G18790	-0.643378	0.00330708	0.0367553		AT2G15760	1.1141	6.32797e-07	1.33962e-05																						AT5G42040	1.43324	0.00505402	0.0178014
															AT1G22520	-0.645338	0.0011016	0.0155578		AT4G28850	1.1122	0.000213585	0.00221155																						AT3G46930	1.43322	2.05992e-16	6.8608e-15
															AT5G42500	-0.64567	0.00362179	0.0395228		AT2G29710	1.11126	0.000812302	0.00674259																						AT1G25400	1.43257	7.35048e-08	7.64591e-07
															AT2G42070	-0.645935	0.000423611	0.00719264		AT1G31935	1.11067	8.11737e-05	0.000976472																						AT2G22330	1.43098	8.19438e-09	9.85736e-08
															AT3G61200	-0.646361	0.000925928	0.0136029		AT3G29410	1.11017	0.00355729	0.0224249																						AT5G42720	1.43094	8.4629e-16	2.61429e-14
															AT3G45030	-0.647333	0.00122088	0.0169497		AT1G58180	1.10969	2.4137e-05	0.00034278																						AT1G22510	1.43036	1.64436e-10	2.5768e-09
															AT5G53045	-0.650376	0.00270084	0.0314176		AT4G39090	1.10952	1.31156e-10	5.75567e-09																						AT1G19660	1.43008	1.71267e-08	1.95666e-07
															AT4G24310	-0.650645	0.000253068	0.00473472		AT1G04347	1.10625	0.00581548	0.0323698																						AT1G24600	1.4298	0.00217947	0.0086219
															AT3G15395	-0.653417	0.00282642	0.0325332		AT3G28345	1.10523	0.000287454	0.00282889																						AT5G64780	1.42843	0.000109003	0.000611888
															AT3G48140	-0.653504	0.000891201	0.0131779		AT4G29690	1.10494	7.18309e-06	0.000118654																						AT3G59480	1.42738	0.00864528	0.0281164
															AT4G21850	-0.654135	0.0034106	0.03764		AT4G04960	1.1045	1.69719e-05	0.000252419																						AT2G22880	1.42711	0.000633419	0.00291284
															AT1G69580	-0.654273	0.00370278	0.0401282		AT2G29330	1.1023	1.62229e-05	0.000242869																						AT2G21100	1.42703	2.76389e-05	0.000179093
															AT3G16560	-0.654406	0.000253852	0.00474088		AT3G15630	1.10155	0.000126401	0.00142106																						AT2G36220	1.42655	2.37665e-08	2.65153e-07
															AT1G35720	-0.655283	0.000177823	0.00356168		AT5G05410	1.10151	0.00112532	0.00872025																						AT3G60670	1.42385	0.00289077	0.0110251
															AT1G52300	-0.655477	0.00185775	0.0235092		AT5G44005	1.10067	0.000147867	0.00162312																						AT5G10220	1.42375	0.00819437	0.026911
															AT3G52950	-0.657145	0.000174581	0.00350018		AT5G09440	1.09939	3.18557e-07	7.11966e-06																						AT4G03960	1.42315	3.94406e-09	4.96957e-08
															AT3G08610	-0.658562	0.00112526	0.0158482		AT3G11430	1.0989	0.000163073	0.00176634																						AT2G22240	1.42163	0.000505188	0.00238759
															AT2G43780	-0.659343	0.00027094	0.00496926		AT5G40170	1.09638	3.22115e-07	7.18254e-06																						AT3G05620	1.42142	5.58303e-06	4.16234e-05
															AT3G44010	-0.659399	0.00368475	0.0399595		AT2G22930	1.09637	3.56692e-09	1.20768e-07																						AT4G23410	1.4205	4.07731e-08	4.43516e-07
															AT3G13730	-0.660993	0.000110292	0.00236174		AT2G22510	1.09551	0.00215425	0.0150049																						AT4G24130	1.41898	1.31066e-11	2.38461e-10
															AT4G35060	-0.661064	0.000980908	0.0142065		AT4G24130	1.0954	1.4825e-07	3.57207e-06																						AT1G64370	1.41873	4.16423e-08	4.52063e-07
															AT2G40230	-0.661189	0.000138583	0.00287136		AT1G45201	1.09524	0.00243581	0.0166152																						AT5G65080	1.41648	0.000883882	0.00390481
															AT3G52360	-0.661362	0.000338849	0.00597368		AT4G25410	1.09523	0.00479166	0.0280072																						AT5G11740	1.41522	6.18131e-13	1.32226e-11
															AT2G31490	-0.662112	0.000255869	0.00476984		AT3G10260	1.09443	3.19772e-10	1.32108e-08																						AT5G46090	1.41483	0.000857325	0.00380393
															AT5G42650	-0.662484	0.000429411	0.00726941		AT1G80440	1.09417	0.00342099	0.0217603																						AT1G65970	1.41418	0.00337089	0.0125885
															AT4G28060	-0.662781	0.00196846	0.0245837		AT5G65830	1.09362	6.99771e-08	1.82763e-06																						AT4G33040	1.4138	5.10897e-07	4.58842e-06
															AT3G50900	-0.663343	0.00120434	0.016777		AT5G09855	1.09253	0.00884025	0.0445608																						AT5G05160	1.41275	2.98671e-14	7.66352e-13
															AT5G58900	-0.663369	0.000520416	0.00853449		AT2G44010	1.09139	9.12346e-08	2.32347e-06																						AT5G60180	1.4118	0.0133266	0.0402137
															AT3G07270	-0.663779	0.000678551	0.010617		AT4G04640	1.09107	0.00183362	0.0130927																						AT5G07010	1.40967	1.93884e-06	1.57214e-05
															AT4G37830	-0.664876	0.000710832	0.0110002		AT3G10190	1.09103	1.14495e-05	0.000178326																						AT1G27100	1.40963	1.44922e-13	3.40649e-12
															AT5G50460	-0.666148	0.00420666	0.0441386		AT1G35250	1.09046	0.000277344	0.00274506																						AT1G68820	1.40928	7.26863e-19	3.28131e-17
															AT2G31710	-0.667444	0.00189596	0.0239336		AT3G44550	1.09022	0.000739663	0.00622474																						AT3G25110	1.40683	3.5694e-13	7.92553e-12
															AT1G27330	-0.66794	0.00393939	0.0420462		AT5G25250	1.08913	0.00220492	0.0152901																						AT5G05365	1.40658	5.37522e-05	0.000324353
															AT1G48600	-0.669026	1.42957e-05	0.000404913		AT1G69890	1.08833	1.13222e-08	3.49757e-07																						AT4G17500	1.40247	2.66711e-07	2.52745e-06
															AT4G23710	-0.669552	0.000545295	0.00887842		AT1G62430	1.0876	1.19317e-06	2.37358e-05																						AT4G36795	1.39956	0.0107976	0.0337115
															AT5G54160	-0.669852	0.000366471	0.00636731		AT5G58860	1.08731	0.00017714	0.00189067																						AT1G10690	1.39926	3.34037e-07	3.12063e-06
															AT2G41560	-0.669943	0.000993588	0.0143495		AT3G10986	1.08723	0.0025477	0.0171892																						AT4G17280	1.39914	1.76158e-07	1.72662e-06
															AT4G13615	-0.670397	0.00130479	0.0178362		AT3G45300	1.08541	1.8103e-07	4.26997e-06																						AT5G08250	1.39888	0.000399166	0.00194125
															AT5G65010	-0.670625	4.763e-05	0.00115134		AT3G13277	1.08423	0.00101101	0.00800125																						AT1G18460	1.39843	9.78068e-12	1.80356e-10
															AT3G60245	-0.671763	0.00167594	0.0217193		AT1G12780	1.08324	3.74065e-06	6.66925e-05																						AT4G24960	1.39582	6.39403e-12	1.19851e-10
															AT1G64400	-0.672331	0.00312324	0.0350743		AT2G40340	1.08171	0.000368492	0.00347148																						AT4G37409	1.39455	4.91182e-07	4.42692e-06
															AT4G27520	-0.67248	0.00256948	0.0302509		AT3G48340	1.08048	3.30136e-06	5.95876e-05																						AT1G35260	1.39425	4.67483e-11	7.90739e-10
															AT1G04040	-0.673531	0.00319741	0.0357166		AT3G51660	1.07994	0.00187332	0.0133157																						AT5G28646	1.39405	6.33812e-05	0.000377335
															AT1G51070	-0.673554	3.12438e-05	0.000794695		AT1G30730	1.07945	0.00151469	0.0111503																						AT1G28200	1.39318	1.95679e-13	4.52162e-12
															AT2G27510	-0.674253	0.000703151	0.0109266		AT2G34500	1.07885	0.000201186	0.00209911																						AT3G05630	1.39138	2.31834e-08	2.59497e-07
															AT2G25000	-0.674775	0.00398042	0.0423731		AT2G45450	1.07842	0.00493319	0.0286195																						AT3G59700	1.38989	3.74684e-10	5.55641e-09
															AT4G35980	-0.674917	0.000767041	0.0116624		AT3G21700	1.07834	4.95299e-07	1.06732e-05																						AT5G13880	1.3883	2.16833e-05	0.000143689
															AT3G48030	-0.675736	0.000330968	0.00586		AT1G02360	1.0775	1.19213e-05	0.000184287																						AT5G18130	1.38635	5.22585e-11	8.79072e-10
															AT2G14900	-0.675975	0.00253422	0.0299566		AT3G12580	1.0771	0.00336814	0.0214976																						AT2G23010	1.38588	0.0114747	0.0354051
															AT4G33640	-0.676417	0.00106131	0.01513		AT4G38080	1.07549	0.000958984	0.00767198																						AT5G48010	1.38566	0.000242054	0.00124216
															AT1G55120	-0.676724	0.00212254	0.026		AT5G61640	1.07525	2.10656e-06	3.97043e-05																						AT5G05810	1.38509	6.15243e-05	0.000367242
															AT5G46230	-0.677981	0.00101519	0.0145996		AT2G22430	1.07523	9.62717e-11	4.32803e-09																						AT2G41540	1.38385	4.33747e-11	7.38561e-10
															AT3G47980	-0.677996	0.000234517	0.00446543		AT4G35840	1.07511	1.54836e-09	5.66441e-08																						AT5G43580	1.38379	8.65064e-05	0.000498747
															AT2G44525	-0.679172	0.00170285	0.0219705		AT5G17650	1.07448	1.04678e-07	2.61375e-06																						AT1G09070	1.38086	1.05416e-10	1.71092e-09
															AT1G07070	-0.67921	0.00213591	0.0261083		AT5G18630	1.07396	8.43963e-09	2.67582e-07																						AT5G59490	1.37977	4.47143e-10	6.5502e-09
															AT4G22310	-0.679687	0.000333482	0.00589431		AT2G02850	1.07371	9.91311e-06	0.000156785																						AT5G41100	1.37932	2.75749e-11	4.81149e-10
															AT1G61570	-0.679819	0.00217107	0.0264907		AT5G42250	1.07256	4.43745e-07	9.6231e-06																						AT4G34380	1.37854	3.2006e-05	0.000204666
															AT3G15360	-0.680402	0.000375778	0.00649938		AT4G27020	1.07217	5.93118e-08	1.57933e-06																						AT3G12977	1.37838	1.34215e-07	1.34281e-06
															AT5G65520	-0.680633	0.00294757	0.0335996		AT1G58340	1.07182	4.04343e-06	7.11601e-05																						AT4G11320	1.37627	0.000115364	0.000643185
															AT1G27435	-0.681007	0.000456637	0.00764802		AT5G49015	1.07107	0.000663713	0.00567193																						AT4G11350	1.37596	3.54299e-11	6.10397e-10
															AT3G59540	-0.681575	0.00190836	0.0240159		AT4G35070	1.07092	0.00247396	0.0168172																						AT1G31130	1.37579	1.88709e-17	7.01654e-16
															AT2G47690	-0.681606	0.000447625	0.00753409		AT5G64170	1.07085	1.00368e-06	2.04638e-05																						AT1G54540	1.37391	6.89254e-10	9.73429e-09
															AT4G37530	-0.681913	0.000483786	0.00803038		AT3G48890	1.06983	3.95462e-08	1.09286e-06																						AT2G02380	1.37037	0.000181768	0.000964493
															AT5G20090	-0.684602	0.00067789	0.0106147		AT5G57350	1.06983	1.15836e-07	2.85747e-06																						AT1G73880	1.3701	2.50567e-09	3.24309e-08
															AT3G09940	-0.685461	0.000206432	0.00402435		AT3G60580	1.06967	0.00323995	0.0208224																						AT1G32170	1.36811	8.6401e-17	2.98463e-15
															AT2G43460	-0.685469	0.0019167	0.0241061		AT5G04330	1.06796	1.26002e-05	0.000193886																						AT1G64660	1.36682	8.11645e-05	0.000471806
															AT5G50810	-0.687515	0.000850157	0.0126442		AT5G49350	1.06638	1.10538e-05	0.000172728																						AT3G53470	1.36599	0.000774822	0.00348935
															AT4G03510	-0.690741	0.000622414	0.00988994		AT4G20830	1.0657	6.19127e-06	0.000104465																						AT3G15430	1.36447	1.52044e-15	4.54576e-14
															AT3G16430	-0.691254	0.0025793	0.0303142		AT3G48690	1.06541	6.18862e-09	2.01204e-07																						AT3G42725	1.36386	0.0103503	0.0325987
															AT1G51470	-0.691295	0.00468806	0.0480234		AT2G01180	1.06532	1.20831e-09	4.51734e-08																						AT1G01600	1.36354	4.06779e-09	5.11666e-08
															AT2G20490	-0.691514	0.00204209	0.0252026		AT3G57380	1.06464	3.66482e-06	6.53976e-05																						AT1G35230	1.3633	0.000234873	0.00120834
															AT5G27700	-0.692128	0.00307001	0.0345905		AT3G54420	1.06447	6.46233e-08	1.70963e-06																						AT2G24560	1.36275	0.00933825	0.02989
															AT5G17050	-0.695714	0.000116483	0.00247104		AT1G19050	1.06389	0.00368205	0.0230481																						AT4G31110	1.36267	2.04658e-06	1.65164e-05
															AT5G66040	-0.696302	0.000963612	0.0140255		AT5G62280	1.06244	5.28488e-05	0.000675474																						AT4G29050	1.36233	0.0157913	0.0463251
															AT2G02680	-0.697229	0.00260292	0.0305391		AT1G29290	1.06237	0.00252505	0.0170744																						AT3G19970	1.36203	1.35542e-12	2.75805e-11
															AT1G06000	-0.697745	5.18749e-05	0.00123354		AT5G06720	1.06134	0.000515344	0.00459691																						AT3G51250	1.36113	1.01486e-15	3.08836e-14
															AT1G65985	-0.698108	1.76489e-05	0.000486414		AT1G01190	1.06096	0.00128892	0.00975156																						AT1G20990	1.36101	0.013223	0.0399247
															AT2G43810	-0.698715	0.00169289	0.0218973		AT5G65380	1.06081	1.48961e-08	4.5063e-07																						AT2G22760	1.36069	0.0104826	0.0329241
															AT3G24520	-0.698796	5.43248e-05	0.00128136		AT4G13180	1.06053	1.30401e-10	5.73486e-09																						AT4G37295	1.36064	2.45195e-06	1.95487e-05
															AT5G07390	-0.699712	0.00182066	0.0231257		AT5G24290	1.06043	7.72453e-09	2.46823e-07																						AT2G26390	1.35988	0.00161796	0.00666016
															AT3G53740	-0.700028	0.000241562	0.00456955		AT1G72890	1.05934	0.000834327	0.00687001																						AT5G19855	1.35965	1.32691e-05	9.18597e-05
															AT3G23210	-0.701241	2.4726e-05	0.000649096		AT5G64780	1.05881	0.00449665	0.026786																						AT4G17785	1.35736	0.00104671	0.00454368
															AT3G56030	-0.702359	0.000423821	0.00719264		AT5G40890	1.0578	7.78601e-07	1.62143e-05																						AT3G20300	1.35682	2.15822e-06	1.73694e-05
															AT1G48330	-0.703449	0.00394664	0.0421016		AT3G03530	1.05762	0.00678326	0.0363802																						AT3G11780	1.35656	7.90942e-13	1.67614e-11
															AT1G21930	-0.704091	0.00221407	0.0267757		AT1G04360	1.05711	1.74021e-06	3.33214e-05																						AT2G34790	1.35581	1.61257e-10	2.52892e-09
															AT1G76405	-0.705627	0.00297292	0.0337944		AT2G47130	1.05701	9.6939e-08	2.44138e-06																						AT5G38800	1.35364	0.0109513	0.0341132
															AT1G33120	-0.706457	0.000592693	0.00952874		AT1G54530	1.05695	0.000478786	0.00434198																						AT3G18930	1.35264	5.78497e-07	5.15704e-06
															AT1G49820	-0.707307	6.2417e-05	0.00143097		AT1G78600	1.05637	5.99487e-11	2.82477e-09																						AT3G50970	1.34795	4.38385e-06	3.33023e-05
															AT3G23410	-0.707476	7.6979e-05	0.00171727		AT1G61340	1.05631	0.00310552	0.0201357																						AT3G27880	1.34738	9.64827e-15	2.6168e-13
															AT1G20380	-0.708915	4.65483e-05	0.00112652		AT4G36040	1.05602	9.45944e-07	1.94028e-05																						AT5G65300	1.34615	4.15922e-07	3.80299e-06
															AT2G32270	-0.709151	0.0018983	0.0239447		AT3G29250	1.05598	0.000299639	0.00292767																						AT1G55110	1.34529	2.09386e-09	2.75543e-08
															AT2G23930	-0.709163	0.000740187	0.011364		AT2G15480	1.05424	1.80749e-10	7.81461e-09																						AT1G32860	1.34458	1.0422e-10	1.69285e-09
															AT1G59960	-0.710867	0.000422661	0.00718488		AT5G66790	1.0527	0.00129578	0.00979618																						AT5G55350	1.34457	0.0170282	0.0491638
															AT1G54410	-0.71105	0.00306803	0.0345905		AT3G53510	1.05254	0.000390845	0.003648																						AT1G75880	1.34451	0.000505484	0.00238789
															AT5G38610	-0.711592	0.000444033	0.0074798		AT1G80650	1.05237	0.00476738	0.0279317																						AT4G29950	1.34346	5.55881e-14	1.38631e-12
															AT4G31310	-0.711764	0.000160311	0.0032459		AT3G50800	1.0512	0.000618617	0.00534462																						AT1G08940	1.3426	8.74185e-14	2.12569e-12
															AT5G13565	-0.712207	0.00364602	0.0396391		AT1G61360	1.05055	1.98452e-07	4.64342e-06																						AT3G23810	1.34217	2.18111e-10	3.37396e-09
															AT1G14450	-0.713022	0.000603874	0.00965537		AT5G16490	1.05054	3.41321e-05	0.000462559																						AT4G38410	1.34206	0.000176684	0.000940934
															AT1G03457	-0.71369	0.000317137	0.00566415		AT2G44230	1.04767	0.000358685	0.00339294																						AT3G49160	1.34075	0.00111556	0.00479372
															AT3G22840	-0.714975	0.00138381	0.0187285		AT1G47128	1.0458	2.57259e-08	7.33743e-07																						AT3G08860	1.34024	0.00652101	0.0221483
															AT1G63940	-0.715474	9.1032e-05	0.00199315		AT4G01830	1.04564	0.00468597	0.0275685																						AT4G04910	1.34012	1.27833e-16	4.35697e-15
															AT4G29480	-0.716672	5.3917e-05	0.00127321		AT4G36648	1.04524	3.13149e-07	7.01414e-06																						AT3G05940	1.33911	1.13264e-15	3.43147e-14
															AT5G58320	-0.716708	0.000316886	0.00566415		AT1G04503	1.04265	0.00223961	0.0155065																						AT5G20910	1.33847	1.22182e-15	3.67984e-14
															AT3G47836	-0.717356	0.00277143	0.031984		AT5G01560	1.04232	0.000540254	0.00476832																						AT3G13275	1.33664	0.000165969	0.000888967
															AT1G16000	-0.718571	0.00154036	0.0204018		AT5G14285	1.04203	2.4855e-06	4.62918e-05																						AT1G72680	1.33594	7.33869e-07	6.39916e-06
															AT5G05250	-0.720384	0.000809111	0.0121843		AT4G37180	1.04171	2.4195e-10	1.02229e-08																						AT4G28390	1.33541	3.01493e-09	3.86069e-08
															AT2G22170	-0.721244	0.00171708	0.0220984		AT5G19140	1.04171	0.00085492	0.00700726																						AT1G08920	1.33478	4.65438e-09	5.80025e-08
															AT3G02190	-0.721369	0.00221398	0.0267757		AT4G23100	1.04167	5.77116e-11	2.74466e-09																						AT2G34650	1.33462	2.79656e-09	3.59684e-08
															AT1G77750	-0.722004	0.000167742	0.00338497		AT5G60200	1.04123	1.96091e-08	5.80326e-07																						AT3G10020	1.3335	0.012678	0.0385353
															AT1G32380	-0.722218	0.000628373	0.009946		AT3G18930	1.0405	0.000132191	0.00147964																						AT1G07937	1.33208	0.00249516	0.00969156
															AT1G61930	-0.723362	0.0041452	0.0436057		AT1G04220	1.04037	0.000242511	0.00245634																						AT5G01880	1.3319	0.00187902	0.0075761
															AT1G01470	-0.723541	5.27043e-05	0.00125035		AT4G35420	1.03884	0.00477792	0.0279641																						AT5G46080	1.33188	5.28752e-10	7.63628e-09
															AT1G05570	-0.724589	0.00309749	0.0348234		AT2G42060	1.03863	0.000613929	0.00531222																						AT2G33710	1.33174	4.4934e-11	7.62572e-10
															AT1G64690	-0.725176	0.00306899	0.0345905		AT2G40300	1.0384	4.09708e-05	0.0005409																						AT4G33180	1.32786	5.22715e-11	8.79072e-10
															AT5G27100	-0.726086	0.00117882	0.016489		AT5G07860	1.03783	1.38322e-05	0.000210781																						AT3G54000	1.32763	5.97744e-13	1.28537e-11
															AT5G02350	-0.729234	0.000770411	0.011705		AT5G66800	1.03737	0.0080009	0.0413905																						AT3G26470	1.32722	1.56395e-08	1.80084e-07
															AT5G16900	-0.729562	0.000693882	0.0108155		AT1G53130	1.0371	0.005552	0.0312176																						AT2G43700	1.32525	3.11606e-06	2.44151e-05
															AT1G47840	-0.729663	0.000251975	0.00472308		AT3G43670	1.03651	1.47897e-07	3.57207e-06																						AT3G45010	1.32504	2.29944e-09	2.99513e-08
															AT3G57320	-0.730293	0.0026302	0.0307748		AT5G27280	1.03612	9.71893e-06	0.000154191																						AT2G32020	1.32277	0.00180719	0.00731822
															AT3G02610	-0.730597	0.00247886	0.0294042		AT4G29905	1.03312	0.00053116	0.00471575																						AT5G18630	1.32202	1.34034e-12	2.73279e-11
															AT1G76200	-0.731609	0.000593674	0.00953205		AT1G11210	1.03224	2.33686e-07	5.41209e-06																						AT1G09530	1.32095	1.11539e-06	9.41385e-06
															AT2G04170	-0.733114	5.46348e-05	0.00128591		AT5G65170	1.03111	0.00694499	0.0370964																						AT3G08760	1.32044	1.1699e-13	2.79166e-12
															AT3G22850	-0.733252	3.92948e-05	0.000970505		AT4G30450	1.03077	0.000118928	0.0013489																						AT5G46295	1.31992	0.00687082	0.0231862
															AT3G54270	-0.739367	0.000476799	0.00793372		AT2G40370	1.0307	3.91621e-06	6.92192e-05																						AT5G54490	1.31987	1.02724e-06	8.71666e-06
															AT5G52250	-0.739425	0.000625699	0.00991134		AT1G79410	1.0307	3.41058e-06	6.11811e-05																						AT1G70500	1.31834	4.91832e-05	0.000300148
															AT1G80380	-0.739965	0.00030627	0.00550856		AT3G29575	1.03031	6.04287e-07	1.28592e-05																						AT5G52120	1.31625	4.54787e-07	4.12434e-06
															AT5G16060	-0.740787	0.000181054	0.00361327		AT4G35750	1.02977	1.99247e-07	4.65669e-06																						AT3G13790	1.31415	3.88499e-15	1.10039e-13
															AT4G28190	-0.742599	0.000196995	0.00386988		AT3G28340	1.02926	1.95929e-07	4.5949e-06																						AT4G19720	1.31406	2.64162e-06	2.09873e-05
															AT1G23150	-0.742705	0.000249714	0.00469362		AT5G62920	1.02782	4.00401e-07	8.75743e-06																						AT1G28380	1.31349	8.41717e-09	1.01016e-07
															AT3G45660	-0.743666	0.00165375	0.0215409		AT5G11060	1.02706	0.00265332	0.0177593																						AT5G64000	1.31283	4.3584e-06	3.31212e-05
															AT5G09240	-0.743981	0.00304906	0.0344684		AT4G30490	1.02673	6.18173e-08	1.64177e-06																						AT5G07571	1.31171	0.0160402	0.0468871
															AT3G62810	-0.745703	0.000167842	0.00338497		AT1G49310	1.02645	6.19061e-05	0.0007743																						AT3G55840	1.31162	0.0123328	0.037682
															AT4G26220	-0.746544	0.000403267	0.00688382		AT2G41475	1.02615	1.13057e-06	2.27114e-05																						AT1G13360	1.31022	1.36292e-12	2.77056e-11
															AT5G38550	-0.747134	3.69207e-05	0.000917219		AT4G36430	1.02546	0.00215801	0.015026																						AT3G03650	1.30847	4.04815e-06	3.09421e-05
															AT1G35430	-0.74913	0.00458744	0.0473565		AT3G12977	1.02428	9.38813e-05	0.00110719																						AT1G48100	1.30594	0.0166945	0.048419
															AT3G01130	-0.749414	0.000961268	0.0140014		AT2G27080	1.0226	1.97369e-08	5.83266e-07																						AT1G56300	1.3055	7.73752e-10	1.08453e-08
															AT5G49850	-0.749831	0.00288706	0.0331864		AT1G64200	1.02132	4.11356e-07	8.95871e-06																						AT1G29290	1.30497	0.000198159	0.0010404
															AT1G35580	-0.751249	8.25195e-06	0.000248165		AT1G64890	1.02097	1.82031e-07	4.28863e-06																						AT2G27260	1.30439	1.5199e-11	2.74334e-10
															AT5G48290	-0.753277	2.034e-05	0.000552395		AT1G20620	1.02043	2.54592e-05	0.000358904																						AT5G14480	1.30375	3.46818e-07	3.22823e-06
															AT3G15357	-0.753856	0.00020852	0.00405731		AT1G23300	1.02034	0.000243594	0.00246486																						AT5G04930	1.30201	6.186e-11	1.02598e-09
															AT3G48080	-0.754342	0.00108623	0.0153833		AT5G11090	1.01984	1.08556e-08	3.37199e-07																						AT3G13980	1.30198	1.67646e-05	0.000113785
															AT3G10860	-0.754896	0.000748944	0.0114726		AT5G24490	1.01903	0.00245108	0.0166915																						AT3G30180	1.29858	1.80658e-11	3.21257e-10
															AT4G13520	-0.756934	0.00222027	0.026819		AT1G70790	1.01808	1.65128e-06	3.18272e-05																						AT3G03170	1.29747	0.000161429	0.000867828
															AT4G23420	-0.757241	0.000210679	0.00409542		AT5G16530	1.01767	0.00406756	0.0247785																						AT1G62300	1.29725	2.25777e-13	5.17883e-12
															AT3G45710	-0.757854	0.00123655	0.0171208		AT1G73750	1.01679	0.00967726	0.0477097																						AT5G02750	1.29711	4.45349e-06	3.37811e-05
															AT5G04820	-0.759109	0.00101432	0.0145974		AT4G09760	1.01653	0.000108738	0.00125208																						AT1G54200	1.29695	0.000372208	0.00182315
															AT3G59840	-0.759203	0.000257398	0.00479238		AT1G14200	1.0157	0.00579366	0.0322747																						AT1G33415	1.29422	2.00483e-06	1.6205e-05
															AT3G07568	-0.759885	0.00119745	0.0166925		AT3G52820	1.01566	0.00081986	0.00678242																						AT3G55430	1.29398	3.34277e-10	5.00437e-09
															AT1G31885	-0.759996	0.00106949	0.0151988		AT2G29440	1.01458	5.50518e-05	0.000700566																						AT2G46310	1.29282	1.39436e-06	1.15491e-05
															AT3G16420	-0.760397	0.00014591	0.00299445		AT1G34540	1.01295	0.0046418	0.0274191																						AT3G23280	1.29207	8.30774e-13	1.75148e-11
															AT3G07230	-0.761844	0.00405132	0.0429717		AT1G14370	1.01285	5.18035e-08	1.39576e-06																						AT1G47560	1.28792	1.31502e-07	1.3176e-06
															AT3G43890	-0.763937	0.00397022	0.0423311		AT4G27820	1.01207	0.00428723	0.0258016																						AT2G40390	1.28653	5.71801e-05	0.000343033
															AT3G01260	-0.763946	1.17642e-05	0.000342704		AT1G53560	1.01204	0.00115877	0.008931																						AT1G61065	1.28573	5.88228e-06	4.36851e-05
															AT2G24940	-0.765151	0.00105825	0.015102		AT1G18390	1.01136	3.39516e-10	1.397e-08																						AT2G48130	1.28465	1.86061e-08	2.11503e-07
															AT1G76860	-0.765169	0.000260833	0.00483155		AT5G57340	1.0113	3.23613e-08	9.09051e-07																						AT3G16150	1.28431	0.0041197	0.0148927
															AT3G18410	-0.766729	0.000117791	0.0024936		AT3G14990	1.01108	1.63453e-07	3.89128e-06																						AT1G76970	1.28402	2.42594e-12	4.77023e-11
															AT1G66240	-0.767362	0.000516609	0.00848566		AT3G16860	1.01085	0.00060434	0.00523898																						AT1G79470	1.28339	8.00926e-12	1.49171e-10
															AT4G33865	-0.770035	0.00204831	0.0252337		AT2G35410	1.01014	3.81546e-05	0.000507652																						AT4G00305	1.28322	0.00871149	0.0282912
															AT3G32980	-0.770053	0.000203963	0.00398761		AT2G15830	1.0099	0.00275894	0.0183231																						AT2G24430	1.28188	2.80725e-06	2.21825e-05
															AT3G47965	-0.771588	0.00192741	0.0242259		AT2G25160	1.00881	0.000851422	0.00698419																						AT4G02330	1.28043	4.12234e-05	0.00025577
															AT4G14390	-0.772177	0.000903319	0.013337		AT1G64930	1.00743	0.000496179	0.00445624																						AT4G01070	1.2801	3.33901e-11	5.77201e-10
															AT5G54040	-0.772744	0.000292646	0.0053055		AT2G38050	1.00723	1.5208e-07	3.65457e-06																						AT3G27400	1.27893	0.0165841	0.0481877
															AT1G67940	-0.772986	4.81346e-05	0.00116216		AT4G35630	1.00637	3.19057e-10	1.32079e-08																						AT5G59050	1.27701	1.22998e-10	1.97434e-09
															AT1G10682	-0.773168	0.00261154	0.0306209		AT3G53230	1.00565	0.00299099	0.0195542																						AT5G47920	1.27689	1.20983e-08	1.41783e-07
															AT3G48990	-0.773819	1.412e-07	6.97475e-06		AT2G04795	1.00485	0.000359175	0.00339581																						AT2G40610	1.27672	0.0122357	0.0374188
															AT5G01610	-0.774077	2.06224e-05	0.000558581		AT4G25170	1.00347	0.000108888	0.0012531																						AT1G53620	1.276	0.0166453	0.0483105
															AT5G53970	-0.77437	0.00267693	0.0312462		AT1G73655	1.00334	9.72686e-05	0.00114253																						AT1G23330	1.27532	5.46877e-08	5.84013e-07
															AT1G79390	-0.774694	1.27128e-05	0.000365542		AT5G63790	1.00331	1.44971e-06	2.84243e-05																						AT5G14420	1.27487	2.66058e-18	1.11953e-16
															AT1G01725	-0.775327	0.00217295	0.0264978		AT5G54500	1.00237	4.8631e-08	1.32248e-06																						AT1G67850	1.27449	1.73753e-08	1.98173e-07
															AT1G01420	-0.775987	0.000654582	0.0103368		AT2G38110	1.00231	0.00104443	0.00821803																						AT3G56760	1.27317	6.77094e-18	2.67308e-16
															AT4G30450	-0.776185	0.00378052	0.0406903		AT4G27290	1.0022	1.06005e-05	0.000166755																						AT5G57610	1.27283	2.39516e-10	3.68002e-09
															AT4G28790	-0.777175	0.00107753	0.0152918		AT1G73650	1.00199	4.40253e-06	7.66227e-05																						AT3G60540	1.27233	7.55719e-05	0.000442567
															AT4G28410	-0.777664	4.65072e-07	2.02356e-05		AT1G17430	1.0019	1.29111e-09	4.80057e-08																						AT1G23760	1.27075	2.64854e-07	2.51568e-06
															AT4G22758	-0.778395	0.000611064	0.00973504		AT4G15800	1.0015	8.5417e-06	0.000137325																						AT1G14890	1.27071	9.176e-06	6.58187e-05
															AT5G43150	-0.778817	8.69014e-05	0.00191501		AT3G14530	1.00039	0.000628061	0.00541935																						AT3G17510	1.27039	8.6162e-07	7.40341e-06
															AT4G21600	-0.779135	2.81055e-05	0.000728463		AT3G26580	0.999945	3.52895e-05	0.00047447																						AT4G24610	1.26937	3.90377e-10	5.77238e-09
															AT5G24980	-0.780956	0.00216529	0.0264359		AT5G26270	0.999272	0.000287769	0.00283063																						AT4G11330	1.269	1.18879e-07	1.20232e-06
															AT4G36380	-0.782694	5.13229e-06	0.000162218		AT1G55290	0.997445	0.00124611	0.00948028																						AT5G61010	1.26731	7.07401e-14	1.75137e-12
															AT3G06700	-0.785013	0.00300238	0.0340536		AT3G59750	0.996683	0.00888149	0.0446916																						AT4G39090	1.26634	2.68945e-13	6.09748e-12
															AT3G61810	-0.786092	0.00389904	0.0416808		AT2G32800	0.996488	0.00353544	0.0223147																						AT1G26450	1.26627	4.66418e-11	7.89591e-10
															AT2G02510	-0.788861	5.83891e-05	0.00135843		AT4G10960	0.996306	5.09666e-07	1.09367e-05																						AT3G16900	1.26602	0.000278364	0.00140418
															AT1G20430	-0.789421	0.000363758	0.00633633		AT5G40210	0.9961	0.000482289	0.00436705																						AT4G04840	1.26598	2.61783e-07	2.48999e-06
															AT4G16450	-0.789696	0.000307397	0.00552397		AT1G01453	0.996009	0.00657329	0.0355658																						AT1G23710	1.26436	7.95124e-05	0.000462992
															AT1G72200	-0.789911	2.32295e-06	8.03796e-05		AT4G16520	0.995625	5.28607e-06	9.08405e-05																						AT4G31390	1.2636	1.19336e-06	1.00092e-05
															AT5G23760	-0.790209	0.000145902	0.00299445		AT5G60360	0.995491	1.48348e-06	2.89201e-05																						AT2G17770	1.26282	0.0167404	0.0485315
															AT1G15120	-0.790285	0.000257547	0.00479238		AT5G13180	0.994439	1.85371e-09	6.67402e-08																						AT4G36648	1.26061	8.08802e-10	1.12901e-08
															AT3G01690	-0.792739	5.46432e-05	0.00128591		AT4G36410	0.994153	2.1148e-05	0.00030607																						AT1G54100	1.26048	2.41759e-07	2.31785e-06
															AT2G37180	-0.7943	0.00013362	0.00278261		AT4G23420	0.994121	6.96674e-07	1.46423e-05																						AT1G20070	1.25996	1.25491e-09	1.69841e-08
															AT2G47485	-0.794865	0.000703987	0.0109313		AT4G23550	0.993862	9.75776e-07	1.99347e-05																						AT4G09940	1.25986	0.0115423	0.035591
															AT3G18280	-0.796822	6.30596e-06	0.000195094		AT4G40080	0.992704	3.05897e-08	8.61651e-07																						AT5G22140	1.25935	3.48989e-13	7.78281e-12
															AT5G55125	-0.800743	0.000328077	0.00582394		AT5G44550	0.992539	0.000169673	0.0018243																						AT2G25790	1.25839	3.65335e-11	6.28881e-10
															AT1G43650	-0.801651	5.04413e-06	0.000159679		AT3G55250	0.992045	0.00147925	0.0109464																						AT3G11840	1.2571	0.000178536	0.000948572
															AT3G25950	-0.802671	0.00140244	0.0189307		AT4G13110	0.990264	0.000158345	0.00172242																						AT2G39110	1.25666	4.80837e-15	1.35629e-13
															AT5G40780	-0.80532	0.000244403	0.00461073		AT5G16370	0.98994	1.18473e-06	2.36368e-05																						AT1G17780	1.25552	1.2034e-09	1.63628e-08
															AT2G45860	-0.807229	0.00044847	0.00754212		AT5G44050	0.98971	0.00135959	0.0101919																						AT5G51160	1.2555	1.34231e-06	1.11451e-05
															AT3G09260	-0.807642	2.38131e-05	0.000630801		AT5G46060	0.986178	0.00560317	0.0314275																						AT2G18210	1.25457	8.91444e-07	7.64042e-06
															AT1G66725	-0.808939	0.00360948	0.0394515		AT2G28110	0.984798	0.000136848	0.00152234																						AT3G60110	1.25453	2.2162e-05	0.000146387
															AT4G39780	-0.810241	0.000684678	0.010695		AT1G54940	0.982579	0.00126135	0.00956416																						AT3G07160	1.25037	6.63154e-08	6.97232e-07
															AT1G60710	-0.811391	1.23188e-07	6.20492e-06		AT3G44540	0.981696	3.45132e-05	0.000466179																						AT1G18470	1.24981	1.71165e-11	3.05973e-10
															AT5G09830	-0.813592	4.04836e-05	0.000992673		AT2G32560	0.980423	4.86082e-06	8.40268e-05																						AT2G37760	1.24889	3.41838e-09	4.35009e-08
															AT2G41300	-0.813845	0.000128921	0.0026985		AT2G45960	0.979702	9.75791e-08	2.45448e-06																						AT3G11410	1.24544	6.28479e-17	2.20453e-15
															AT5G54130	-0.814009	3.13495e-05	0.000796395		AT4G34419	0.979283	0.000689165	0.00586104																						AT3G18400	1.24527	7.62863e-08	7.91906e-07
															AT4G15400	-0.814196	1.48764e-05	0.00041904		AT5G14120	0.979058	1.07366e-05	0.000168766																						AT5G22270	1.24456	0.00941619	0.0300736
															AT3G13845	-0.815	0.000148706	0.00304408		AT1G11185	0.978841	0.00441168	0.0263489																						AT3G56770	1.24382	0.000582868	0.00270901
															AT2G31230	-0.81522	0.00242179	0.0289284		AT2G20670	0.976709	0.000142714	0.00157672																						AT5G42580	1.24317	0.00162408	0.0066826
															AT3G50740	-0.817595	0.000192591	0.0037943		AT1G70800	0.974313	2.7756e-05	0.000385604																						AT1G27720	1.24315	0.000305872	0.00152377
															AT3G22942	-0.818113	1.20906e-06	4.58941e-05		AT1G17970	0.97429	1.6579e-05	0.000247474																						AT4G08150	1.24016	3.30478e-06	2.58065e-05
															AT4G15160	-0.818763	0.00271736	0.031538		AT4G37520	0.973754	5.34108e-05	0.000681432																						AT1G30730	1.24004	0.000274602	0.00138794
															AT5G15320	-0.818966	9.81345e-05	0.00212815		AT5G42440	0.97345	3.31416e-06	5.97659e-05																						AT1G21830	1.24004	1.57956e-06	1.29831e-05
															AT1G78190	-0.820656	0.00415172	0.0436518		AT1G75440	0.973418	7.50689e-07	1.56717e-05																						AT4G22920	1.23996	3.31339e-06	2.58523e-05
															AT5G56670	-0.8265	0.000756648	0.0115473		AT4G09500	0.973104	4.10674e-05	0.000541824																						AT1G17310	1.23951	0.00518341	0.0181919
															AT5G17490	-0.827043	0.00222797	0.0268644		AT4G36500	0.973072	8.18611e-06	0.000132651																						AT4G23020	1.23931	0.0140095	0.0419096
															AT1G21770	-0.8271	0.000737989	0.0113388		AT2G02370	0.97215	2.77661e-06	5.10627e-05																						AT1G49750	1.23772	0.00914043	0.0293717
															AT3G23630	-0.827248	0.00273122	0.0315913		AT1G64000	0.971506	0.00952621	0.0471583																						AT3G60130	1.2369	1.89076e-09	2.49298e-08
															AT3G16450	-0.828476	0.000288066	0.00523639		AT3G18770	0.971492	0.000534786	0.00473231																						AT4G23670	1.23679	0.00502364	0.0177117
															AT1G66820	-0.831647	0.00440572	0.0458976		AT5G50175	0.970737	0.000934892	0.00753886																						AT5G67600	1.23595	8.67186e-07	7.44811e-06
															AT2G23170	-0.831954	0.00478679	0.0487499		AT1G70860	0.970399	0.00109836	0.00855021																						AT4G37400	1.23588	5.77422e-11	9.65518e-10
															AT4G40042	-0.832416	0.000145989	0.00299445		AT2G37760	0.969181	4.21284e-06	7.36347e-05																						AT4G37310	1.23063	0.000686619	0.00313363
															AT2G37510	-0.833608	0.000278485	0.00508939		AT2G16760	0.969105	6.35325e-06	0.000106933																						AT4G23630	1.2295	5.86523e-13	1.26523e-11
															AT5G60950	-0.834019	0.000112691	0.00240556		AT1G25560	0.968165	1.64044e-08	4.93339e-07																						AT2G04400	1.22746	6.46833e-11	1.0702e-09
															AT5G01060	-0.834275	0.0040494	0.0429717		AT1G23760	0.966105	9.03547e-05	0.00107178																						AT1G17340	1.22694	1.86888e-11	3.3147e-10
															AT3G05190	-0.834684	0.00313945	0.0351983		AT4G38730	0.965262	4.86383e-05	0.000629527																						AT5G08480	1.22646	0.0105335	0.0330588
															AT5G08040	-0.836329	0.00390339	0.0417055		AT5G63850	0.964815	3.59486e-05	0.000482381																						AT2G02060	1.22523	0.00246447	0.00958511
															AT2G44210	-0.838054	0.00384076	0.0412086		AT3G29780	0.963403	0.000503982	0.0045164																						AT4G29070	1.2241	5.55071e-08	5.92442e-07
															AT5G57920	-0.839617	0.00170834	0.0220275		AT2G29670	0.963275	0.000588069	0.00511963																						AT5G44005	1.22289	2.31439e-05	0.00015238
															AT4G23760	-0.840229	0.000104516	0.0022546		AT4G31240	0.962951	0.000311483	0.00302653																						AT1G44350	1.22268	1.59829e-06	1.31318e-05
															AT1G77400	-0.841462	0.00057853	0.00932304		AT4G19645	0.962899	0.00436909	0.0261481																						AT4G11280	1.22243	9.61834e-13	2.01738e-11
															AT1G33140	-0.842157	0.00022392	0.00430777		AT4G35110	0.962736	1.22586e-06	2.43386e-05																						AT3G13380	1.22191	5.86331e-11	9.78016e-10
															AT1G07700	-0.842309	0.000229852	0.00440532		AT1G27100	0.961635	4.07551e-07	8.89478e-06																						AT3G16530	1.22148	0.00350663	0.0130406
															AT5G46530	-0.842592	0.000260565	0.00483096		AT1G66180	0.961102	0.000191009	0.0020114																						AT5G61810	1.22015	2.79263e-08	3.09033e-07
															AT3G06320	-0.842609	9.78288e-05	0.00212378		AT5G36180	0.960905	1.57958e-05	0.000237343																						AT4G34710	1.21948	1.72616e-07	1.69467e-06
															AT5G65880	-0.842976	0.000379703	0.00654163		AT4G16563	0.960161	0.00380283	0.0235732																						AT4G26690	1.21698	1.18195e-10	1.90023e-09
															AT1G32460	-0.843701	1.49508e-05	0.000419978		AT1G10690	0.9593	0.000515438	0.00459691																						AT2G39710	1.21681	4.75384e-07	4.29779e-06
															AT1G74660	-0.844412	4.45835e-05	0.0010854		AT3G14560	0.958836	9.47156e-06	0.000150969																						AT3G48520	1.21459	2.52083e-05	0.000164489
															AT1G64190	-0.845931	1.94655e-05	0.000530052		AT1G74950	0.958268	4.56987e-06	7.92654e-05																						AT5G52270	1.21377	0.000530102	0.00249037
															AT5G49480	-0.848676	0.000327496	0.00581867		AT2G46100	0.955551	3.00177e-07	6.75316e-06																						AT4G13030	1.21341	2.58786e-05	0.000168487
															AT4G26060	-0.849453	1.8469e-06	6.55714e-05		AT5G67140	0.955346	0.000675882	0.00575908																						AT1G67870	1.21291	2.21741e-08	2.4888e-07
															AT5G42980	-0.852696	1.04903e-05	0.000308229		AT1G14240	0.955226	0.00605379	0.0332975																						AT5G65870	1.21231	4.45295e-06	3.37811e-05
															AT5G60660	-0.854765	0.00366234	0.0397742		AT4G25240	0.954776	0.000902352	0.00732265																						AT5G20480	1.21071	4.49588e-05	0.000276597
															AT2G38300	-0.855346	3.97617e-05	0.000977317		AT1G42990	0.953595	8.81787e-06	0.00014123																						AT4G17970	1.21057	0.00726543	0.0243451
															AT4G03500	-0.855824	0.00212546	0.0260117		AT2G46310	0.953222	0.0004262	0.00392978																						AT4G19645	1.20978	0.000308643	0.0015357
															AT5G07680	-0.85622	3.09967e-05	0.000789394		AT3G46690	0.950652	1.1449e-05	0.000178326																						AT2G22680	1.20968	9.45952e-10	1.30772e-08
															AT1G01180	-0.858973	0.000201825	0.00395717		AT3G08010	0.948438	0.00074483	0.00625278																						AT2G23790	1.20891	7.259e-11	1.19715e-09
															AT1G73177	-0.859659	0.00329719	0.0366653		AT2G34350	0.948043	0.00129171	0.009769																						AT5G14545	1.20713	0.00708066	0.0238
															AT1G07150	-0.859981	0.000623927	0.00989939		AT1G34670	0.947892	3.99078e-06	7.04154e-05																						AT3G24770	1.20619	1.55635e-06	1.28026e-05
															AT5G05440	-0.860035	0.00248609	0.0294728		AT5G57530	0.947493	0.00084118	0.00691404																						AT5G11520	1.20527	5.12636e-12	9.76109e-11
															AT1G17490	-0.861076	0.000145115	0.00298551		AT4G04830	0.947169	1.10008e-05	0.000172124																						AT5G60360	1.20501	6.5442e-09	8.02813e-08
															AT3G56240	-0.862169	7.58494e-05	0.00169707		AT5G52450	0.946976	1.40613e-05	0.000213953																						AT1G24405	1.20455	0.00829036	0.0271739
															AT5G28610	-0.86254	0.0027267	0.0315913		AT1G56550	0.946887	8.27338e-09	2.63127e-07																						AT1G50590	1.20354	5.3202e-05	0.000321412
															AT2G17050	-0.863459	0.000834297	0.0124626		AT2G18350	0.94525	5.08063e-05	0.000652221																						AT2G30400	1.20305	0.000242701	0.00124418
															AT1G56045	-0.863929	0.00319812	0.0357166		AT2G38940	0.943596	2.39754e-05	0.000341432																						AT1G10050	1.20288	8.50207e-11	1.39316e-09
															AT3G45160	-0.863939	0.000251745	0.00472308		AT3G12720	0.943585	0.000358598	0.00339294																						AT4G11370	1.20018	0.015514	0.0456164
															AT5G59613	-0.865743	5.68372e-05	0.00132685		AT1G78680	0.942503	2.14092e-08	6.27246e-07																						AT3G10960	1.19923	5.6898e-10	8.15392e-09
															AT1G66270	-0.866273	0.000350997	0.00615129		AT5G22920	0.942403	3.21553e-05	0.000440144																						AT1G28470	1.19889	7.39846e-05	0.000433893
															AT1G33610	-0.868671	0.000623976	0.00989939		AT2G39705	0.942301	1.46375e-05	0.000221403																						AT4G15960	1.19829	3.59204e-07	3.32686e-06
															AT5G45480	-0.869777	6.23419e-07	2.56003e-05		AT5G45970	0.942224	0.00177728	0.0127751																						AT5G58910	1.19811	0.00191926	0.00771247
															AT4G22270	-0.870528	1.304e-06	4.902e-05		AT4G13030	0.941581	0.0010684	0.00837121																						AT4G01575	1.1972	0.00068664	0.00313363
															AT5G38540	-0.870636	0.000930862	0.0136656		AT2G04160	0.941224	1.85174e-08	5.53194e-07																						AT2G28570	1.1947	0.000848227	0.00377482
															AT5G03330	-0.871158	6.27356e-06	0.000194385		AT4G29210	0.940546	8.66502e-08	2.21777e-06																						AT1G65500	1.19324	0.0116528	0.0358616
															AT4G17870	-0.871648	9.28626e-05	0.00202889		AT1G73580	0.940148	0.000709034	0.00600155																						AT3G57540	1.19299	1.26825e-05	8.82453e-05
															AT2G15620	-0.873474	0.000133882	0.00278524		AT2G30400	0.939802	0.0044438	0.0265021																						AT1G21910	1.19288	9.4433e-06	6.75224e-05
															AT1G74440	-0.874547	0.00481924	0.0490072		AT5G47230	0.9394	5.64352e-05	0.000717278																						AT3G63050	1.1927	0.0106442	0.0333293
															AT3G11340	-0.875133	5.19909e-05	0.00123486		AT4G23920	0.939281	2.00268e-06	3.7851e-05																						AT1G68360	1.19247	3.37694e-05	0.000214921
															AT2G25210	-0.87671	0.00159194	0.0208821		AT3G02040	0.938949	6.67208e-06	0.000111474																						AT3G19900	1.18935	2.98223e-08	3.28946e-07
															AT4G24265	-0.878058	0.000234195	0.00446345		AT4G01600	0.938114	5.69013e-05	0.000721856																						AT2G34490	1.18877	0.00105417	0.00457119
															AT2G23620	-0.878206	0.00199976	0.0248606		AT5G50760	0.937954	2.93966e-05	0.000405641																						AT1G70140	1.18859	4.40034e-08	4.76374e-07
															AT3G57040	-0.878959	5.21739e-08	2.87589e-06		AT5G05110	0.93748	3.26894e-06	5.90547e-05																						AT3G28930	1.18691	1.52908e-05	0.000104441
															AT2G26440	-0.879905	0.00469502	0.0480547		AT1G02610	0.937069	0.00281713	0.0186622																						AT4G35070	1.18348	0.000792138	0.00355839
															AT4G37540	-0.885683	1.83606e-06	6.52997e-05		AT1G21010	0.936532	4.10646e-06	7.21453e-05																						AT2G29990	1.18238	1.13871e-08	1.34217e-07
															AT1G67920	-0.888253	0.000833292	0.0124599		AT4G18510	0.936093	0.00541786	0.0306742																						AT3G61980	1.18099	1.91199e-07	1.85926e-06
															AT3G16390	-0.888345	0.00124167	0.017178		AT1G18100	0.934109	0.000824397	0.00680344																						AT1G17744	1.18052	0.00530321	0.0185576
															AT2G41310	-0.888419	1.9071e-06	6.74745e-05		AT1G06650	0.933913	9.86915e-05	0.00115791																						AT1G55850	1.17992	5.69523e-06	4.24289e-05
															AT5G02170	-0.889817	0.0035241	0.0386423		AT1G04240	0.932635	0.00177282	0.0127476																						AT2G30250	1.17986	1.18919e-08	1.39684e-07
															AT5G44130	-0.890377	0.00037872	0.00653021		AT2G39210	0.932191	1.14091e-06	2.28518e-05																						AT1G01610	1.17826	4.35164e-10	6.39304e-09
															AT4G29690	-0.894967	0.000279596	0.00510513		AT3G01513	0.931781	8.13389e-05	0.000977883																						AT5G54300	1.17781	0.00382689	0.01401
															AT4G16840	-0.896278	0.00171591	0.0220972		AT2G37950	0.931633	0.00153811	0.0113023																						AT3G08510	1.17678	7.86138e-12	1.4655e-10
															AT4G14690	-0.899558	0.000245587	0.0046288		AT5G23050	0.931212	0.000234866	0.00239432																						AT5G08240	1.17614	1.51527e-08	1.74872e-07
															AT4G10370	-0.900105	2.43873e-05	0.000641029		AT5G28080	0.92992	0.000122393	0.00138171																						AT2G48150	1.17558	0.0159682	0.0467501
															AT3G04320	-0.9009	0.00342745	0.0377851		AT2G40390	0.929609	0.00357559	0.0225125																						AT4G03550	1.17518	5.18569e-08	5.55513e-07
															AT1G05660	-0.901098	0.0010911	0.0154416		AT4G03610	0.927795	0.000135789	0.00151329																						AT1G29690	1.17452	4.89831e-13	1.07249e-11
															AT5G45810	-0.902185	0.00207692	0.0255708		AT1G80120	0.926107	6.39577e-05	0.000796065																						AT5G58670	1.17383	5.44703e-06	4.06539e-05
															AT3G48360	-0.904111	0.000129723	0.00270974		AT2G33480	0.92608	5.62328e-06	9.55117e-05																						AT3G29810	1.17309	7.42986e-06	5.41678e-05
															AT1G48745	-0.905503	0.00485635	0.049311		AT1G10150	0.925827	6.8737e-06	0.000113912																						AT2G41410	1.173	8.34753e-12	1.54626e-10
															AT3G46810	-0.905791	0.00436809	0.0455752		AT2G16980	0.925048	1.52575e-06	2.96874e-05																						AT4G01550	1.17208	1.50732e-07	1.492e-06
															AT2G39200	-0.90845	1.84246e-05	0.000503721		AT2G06050	0.924971	1.0195e-09	3.86805e-08																						AT3G06810	1.17203	1.22562e-08	1.43469e-07
															AT4G11230	-0.908885	2.40789e-05	0.000634892		AT5G23530	0.923948	2.46532e-05	0.000349139																						AT1G34220	1.17185	4.79922e-09	5.96983e-08
															AT2G33770	-0.912034	1.53353e-05	0.00042901		AT3G10080	0.923377	0.00209126	0.014631																						AT1G02220	1.17177	3.81838e-06	2.93666e-05
															AT1G51650	-0.912251	3.76182e-06	0.000123482		AT5G65020	0.922905	7.57136e-08	1.96241e-06																						AT4G35750	1.16987	3.79073e-09	4.79112e-08
															AT5G49560	-0.913379	3.93507e-05	0.000970713		AT3G51750	0.921703	0.00203177	0.0142537																						AT5G65170	1.16982	0.00219229	0.00866826
															AT1G76560	-0.913952	0.000235382	0.00447774		AT5G55090	0.920889	0.00100819	0.00798344																						AT5G64660	1.1684	8.55921e-10	1.19116e-08
															AT4G04710	-0.917085	0.000270755	0.00496926		AT4G15530	0.919784	0.00303238	0.0197535																						AT2G46495	1.16817	0.000204145	0.00106581
															AT1G13930	-0.91785	1.97745e-06	6.97222e-05		AT5G64260	0.919421	0.00116861	0.00898765																						AT1G04990	1.16796	2.04622e-12	4.06659e-11
															AT1G77280	-0.918061	1.44443e-06	5.27474e-05		AT5G06510	0.918989	0.00388562	0.0239484																						AT4G33910	1.16787	8.19479e-13	1.72945e-11
															AT1G48500	-0.918583	8.21114e-07	3.29251e-05		AT1G07280	0.918817	0.00245335	0.0167014																						AT4G02195	1.16754	5.60074e-11	9.37277e-10
															AT4G23400	-0.919954	5.93696e-06	0.000184796		AT1G69790	0.918317	0.000335567	0.00321572																						AT3G57880	1.16643	6.13652e-08	6.48537e-07
															AT5G05960	-0.920188	2.48072e-05	0.000650393		AT3G26330	0.917512	0.000220993	0.00227902																						AT1G64930	1.16602	5.33769e-05	0.000322321
															AT3G16410	-0.922622	0.00190682	0.0240113		AT1G73540	0.917329	0.000429777	0.00395542																						AT1G06800	1.16462	6.70495e-09	8.21055e-08
															AT2G47380	-0.925304	6.11541e-05	0.00140517		AT2G48140	0.916943	0.000924646	0.00746698																						AT3G22830	1.16462	0.00234712	0.00918105
															AT5G13110	-0.925779	3.95341e-06	0.000129563		AT5G55110	0.916521	0.00434044	0.0260147																						AT5G58300	1.16455	3.01469e-09	3.86069e-08
															AT3G52420	-0.929109	0.00118035	0.0164991		AT2G47950	0.91652	0.00514147	0.0295014																						AT5G11060	1.16426	0.000650379	0.00298212
															AT3G49860	-0.929872	2.33191e-05	0.000620931		AT4G24140	0.916096	0.00274898	0.0182747																						AT1G55207	1.16339	0.0115852	0.0357019
															AT1G49390	-0.930759	9.88721e-06	0.000293034		AT3G01750	0.915283	0.00238394	0.0163049																						AT1G21100	1.16304	8.32133e-05	0.000482482
															AT5G42060	-0.930933	1.21561e-05	0.000352612		AT4G34380	0.913808	0.00618223	0.0338673																						AT3G22160	1.16187	8.21009e-07	7.09321e-06
															AT4G09620	-0.931283	3.52439e-06	0.000116248		AT4G38060	0.913244	0.00011089	0.00126971																						AT1G70690	1.1618	1.85165e-09	2.44299e-08
															AT5G13420	-0.932927	1.21301e-07	6.12494e-06		AT5G66690	0.913178	4.53771e-06	7.88413e-05																						AT2G24040	1.16143	1.95023e-05	0.000130548
															AT1G03980	-0.934914	0.000500073	0.00826049		AT1G48330	0.91303	9.26527e-05	0.00109523																						AT4G23180	1.16139	0.0162831	0.0474613
															AT5G24530	-0.934975	1.61002e-06	5.75293e-05		AT1G28470	0.912903	0.00249111	0.0169134																						AT4G15975	1.16011	0.0155396	0.0456784
															AT4G27410	-0.935784	7.22104e-05	0.00162454		AT1G58170	0.912289	0.00234479	0.0161126																						AT4G21320	1.16002	0.0156971	0.0460795
															AT3G60750	-0.936869	8.5341e-06	0.000255523		AT1G52880	0.91207	0.000950312	0.00763166																						AT5G12900	1.15923	1.32647e-10	2.11594e-09
															AT2G01900	-0.93888	0.000122603	0.00258743		AT1G01240	0.91175	0.00112712	0.00873091																						AT5G19240	1.15888	3.1334e-07	2.93666e-06
															AT1G06640	-0.941729	4.03965e-08	2.28839e-06		AT3G47780	0.91152	0.000189931	0.00200211																						AT1G14330	1.1588	2.38769e-12	4.70407e-11
															AT4G15920	-0.943675	3.56577e-05	0.000890354		AT1G54100	0.910968	0.000172034	0.0018429																						AT1G75450	1.15775	8.28302e-05	0.000480532
															AT4G19520	-0.946711	0.00045405	0.00761716		AT5G19940	0.910467	0.000498737	0.00447332																						AT3G14090	1.15764	1.15869e-10	1.86724e-09
															AT5G45500	-0.947899	1.04725e-06	4.04843e-05		AT2G16050	0.909654	0.0027338	0.0181987																						AT5G66390	1.15697	2.30569e-09	3.00136e-08
															AT1G66440	-0.948884	0.00113171	0.0159171		AT4G33985	0.909454	0.000113478	0.00129355																						AT1G01240	1.15442	3.65117e-05	0.000230168
															AT3G05155	-0.951071	0.000290701	0.0052796		AT5G11650	0.909367	1.38605e-07	3.37436e-06																						AT5G35770	1.15398	0.00039241	0.00191283
															AT4G15390	-0.95139	4.84938e-06	0.000154711		AT3G10250	0.908464	3.19835e-07	7.14041e-06																						AT3G46650	1.15325	0.000883401	0.00390353
															AT2G37170	-0.953775	6.32233e-08	3.37576e-06		AT1G14890	0.907946	0.00149781	0.0110619																						AT3G13110	1.15101	4.39008e-12	8.43771e-11
															AT4G33960	-0.955537	0.000383879	0.00659653		AT1G68050	0.907931	2.90227e-06	5.29924e-05																						AT1G76870	1.15025	0.000871025	0.00385384
															AT3G02140	-0.957599	1.15213e-06	4.40394e-05		AT1G49960	0.907465	0.000275281	0.00273011																						AT5G51500	1.14915	0.0124013	0.0378856
															AT4G17085	-0.959025	0.00131126	0.0179126		AT5G10300	0.907345	0.000107734	0.00124473																						AT4G09035	1.14825	0.00696907	0.0234751
															AT4G19975	-0.959995	0.000365053	0.00634808		AT1G63530	0.907177	0.00599366	0.0330357																						AT3G02590	1.14754	0.00327732	0.0122862
															AT4G21780	-0.959999	0.00181991	0.0231257		AT1G08940	0.906385	4.38888e-07	9.52788e-06																						AT1G30420	1.1473	9.75188e-06	6.9438e-05
															AT4G27030	-0.961223	0.00274712	0.0317393		AT5G59520	0.905853	1.89115e-05	0.000277432																						AT1G33560	1.14635	7.67071e-09	9.2875e-08
															AT5G45470	-0.961294	3.51819e-07	1.57778e-05		AT2G46860	0.905696	0.00137175	0.0102643																						AT3G61680	1.14467	7.89088e-07	6.83476e-06
															AT1G07710	-0.969886	0.00105187	0.015032		AT1G18200	0.904481	0.00474093	0.0278278																						AT3G09560	1.14423	7.44191e-09	9.04798e-08
															AT5G48175	-0.970076	0.00133093	0.0181329		AT5G04340	0.904183	0.00108969	0.00850216																						AT4G16765	1.14384	7.15747e-09	8.72109e-08
															AT4G37580	-0.970575	0.000397045	0.00678327		AT1G76490	0.904085	5.75195e-05	0.000728795																						AT3G11670	1.1436	1.89479e-08	2.14577e-07
															AT3G27170	-0.972051	3.14942e-05	0.000798476		AT1G14330	0.903853	4.72963e-08	1.28961e-06																						AT3G07320	1.14189	1.64751e-08	1.8896e-07
															AT5G40850	-0.972552	5.15772e-05	0.00122789		AT2G14860	0.903335	0.00257712	0.0173362																						AT1G25220	1.14188	1.08186e-10	1.75309e-09
															AT2G25160	-0.976719	0.00158487	0.0208027		AT5G07440	0.903276	7.48662e-06	0.000122874																						AT5G19060	1.14003	0.00238159	0.00929278
															AT1G24620	-0.978241	0.00452859	0.0468435		AT1G58440	0.901805	9.80824e-08	2.46411e-06																						AT1G28765	1.13994	0.00156314	0.00647385
															AT1G05300	-0.978616	0.00334475	0.0370733		AT3G13520	0.900911	0.00013895	0.00154177																						AT2G22470	1.13985	3.56747e-09	4.53135e-08
															AT1G51790	-0.979205	2.9227e-06	9.84664e-05		AT5G16810	0.900146	0.000818436	0.00678161																						AT1G60420	1.13916	5.26496e-10	7.61446e-09
															AT3G06420	-0.981319	2.68433e-06	9.13386e-05		AT1G09530	0.899299	0.00107007	0.00838106																						AT1G09880	1.13674	0.00233181	0.00913165
															AT4G21310	-0.982945	0.000237373	0.00450304		AT3G10340	0.898662	0.000591062	0.00513913																						AT2G42430	1.13598	8.12529e-07	7.02886e-06
															AT1G29025	-0.983539	1.80156e-07	8.6281e-06		AT3G28930	0.89804	0.00104366	0.00821509																						AT5G60580	1.13579	5.10061e-11	8.60623e-10
															AT3G29034	-0.983546	1.02581e-06	3.98061e-05		AT1G72680	0.898036	0.000819068	0.00678242																						AT1G19397	1.13579	0.000868192	0.00384226
															AT1G17455	-0.985143	1.03837e-05	0.000305975		AT1G19740	0.897801	3.40509e-06	6.11361e-05																						AT3G08550	1.13495	9.04788e-14	2.19229e-12
															AT5G19040	-0.989423	8.2659e-07	3.30798e-05		AT5G18270	0.897737	1.00916e-06	2.0555e-05																						AT1G08050	1.13487	5.70125e-07	5.08907e-06
															AT5G05435	-0.990705	0.000664018	0.0104526		AT1G32630	0.896942	2.52933e-05	0.000357215																						AT5G04760	1.13418	6.80409e-06	4.99798e-05
															AT4G31985	-0.990761	0.000756347	0.0115473		AT3G11780	0.896789	1.83522e-06	3.48793e-05																						AT3G17770	1.1336	1.47884e-11	2.67394e-10
															AT3G47040	-0.990949	3.15556e-05	0.000798653		AT2G18620	0.89636	9.56477e-06	0.000152218																						AT3G17611	1.13317	3.72394e-09	4.71545e-08
															AT3G28650	-0.991756	0.00209199	0.0257254		AT3G17600	0.893882	0.00697097	0.0371918																						AT2G27500	1.13299	1.04543e-12	2.18154e-11
															AT4G08770	-0.995259	0.00344176	0.0378816		AT4G12330	0.891441	0.000155342	0.00169472																						AT2G23760	1.13274	1.22094e-06	1.02161e-05
															AT3G13435	-0.997472	3.69579e-05	0.000917219		AT1G70480	0.890699	1.56334e-08	4.72234e-07																						AT1G77510	1.132	5.8704e-12	1.10849e-10
															AT2G01880	-0.998762	0.000197598	0.003878		AT2G16365	0.890174	4.69649e-08	1.284e-06																						AT5G44063	1.13121	0.0124214	0.0379336
															AT1G22650	-0.99884	0.00410983	0.0433999		AT4G15120	0.889063	0.00342505	0.0217793																						AT2G31260	1.13053	5.85438e-10	8.37217e-09
															AT5G56870	-0.99962	0.000108991	0.00233633		AT5G13750	0.887424	3.31031e-05	0.000450105																						AT2G35770	1.13015	6.83183e-07	5.99103e-06
															AT5G19110	-1.00457	0.00053628	0.00876653		AT1G51840	0.886208	0.00427845	0.0257791																						AT3G48690	1.13	7.26702e-10	1.02349e-08
															AT5G23950	-1.00572	0.00440931	0.0459116		AT3G50700	0.886016	0.000108031	0.00124745																						AT5G07370	1.12774	2.72582e-10	4.15373e-09
															AT1G30370	-1.00579	0.000202619	0.00396513		AT3G16460	0.886006	9.59713e-07	1.96458e-05																						AT5G44578	1.12694	0.00190549	0.00766319
															AT3G62400	-1.007	3.46019e-05	0.000868233		AT3G52480	0.885463	0.000766239	0.00640883																						AT3G53810	1.12673	1.51656e-07	1.50042e-06
															AT1G60050	-1.00711	0.00130428	0.0178362		AT4G21910	0.884559	2.09344e-07	4.88151e-06																						AT5G52330	1.12673	0.00211082	0.00838018
															AT1G21360	-1.00737	0.000625072	0.00990909		AT2G29990	0.884409	2.0856e-05	0.000302701																						AT5G05110	1.12661	2.31156e-08	2.5888e-07
															AT5G05370	-1.01084	8.53724e-05	0.00188538		AT3G12345	0.884321	0.00674342	0.036214																						AT5G42092	1.1266	0.00516993	0.0181565
															AT2G19150	-1.01095	0.00376901	0.0406105		AT1G01120	0.883881	1.08761e-05	0.000170565																						AT2G11810	1.12641	0.000530885	0.00249233
															AT1G05205	-1.01123	1.6888e-07	8.14529e-06		AT4G23410	0.883535	0.000635953	0.0054782																						AT5G54570	1.12485	0.00450847	0.0161214
															AT3G23175	-1.01141	6.86311e-06	0.000210421		AT1G19650	0.882678	0.000183521	0.00194456																						AT5G28080	1.12361	3.39862e-06	2.64065e-05
															AT1G34760	-1.01181	2.29822e-05	0.000613559		AT5G38200	0.882496	0.00391693	0.024091																						AT5G40640	1.12342	3.48755e-07	3.23889e-06
															AT1G73270	-1.01627	2.02339e-07	9.60052e-06		AT3G57730	0.880364	0.00293649	0.0192719																						AT4G31670	1.12164	9.96323e-10	1.36835e-08
															AT3G59130	-1.01747	0.00405681	0.0429878		AT4G14580	0.878984	3.18779e-06	5.76905e-05																						AT5G62020	1.12131	1.3641e-08	1.58229e-07
															AT4G35030	-1.01843	7.49951e-09	5.10715e-07		AT1G05010	0.878046	5.8187e-06	9.85037e-05																						AT1G76790	1.1211	0.000394261	0.00191957
															AT3G51540	-1.02089	7.59204e-06	0.000230694		AT4G11960	0.877612	0.000349674	0.00332442																						AT1G70810	1.12109	1.78383e-07	1.74292e-06
															AT3G17609	-1.02262	3.62735e-08	2.07785e-06		AT1G68360	0.877561	0.00237675	0.016264																						AT2G14620	1.12068	0.000503702	0.00238166
															AT1G55700	-1.02831	0.00405703	0.0429878		AT5G02090	0.876764	0.00225158	0.0155662																						AT2G33120	1.12061	1.72284e-10	2.68947e-09
															AT3G46710	-1.0318	0.00255644	0.0301392		AT4G23690	0.876596	0.000543579	0.00478734																						AT5G43190	1.12001	1.27357e-08	1.48571e-07
															AT4G17340	-1.03325	0.00106191	0.01513		AT3G06125	0.876123	0.00442335	0.0264109																						AT4G18890	1.11963	7.75143e-07	6.72868e-06
															AT4G15500	-1.03784	1.5888e-06	5.71704e-05		AT2G02360	0.875781	2.1185e-07	4.93432e-06																						AT3G52490	1.11894	3.87445e-06	2.97642e-05
															AT1G53940	-1.03801	5.27755e-06	0.000166552		AT3G03470	0.875194	0.00285635	0.0188609																						AT1G30620	1.1188	2.96428e-08	3.27319e-07
															AT1G68880	-1.03914	1.48203e-05	0.000418035		AT5G42830	0.87487	0.000163969	0.00177355																						AT1G01140	1.11727	0.00959591	0.030576
															AT2G24540	-1.03971	0.000893775	0.0132064		AT3G13980	0.874762	0.00391101	0.0240698																						AT1G28100	1.11699	1.13223e-07	1.14966e-06
															AT1G64405	-1.04032	3.15095e-05	0.000798476		AT1G08910	0.874098	0.00180808	0.0129594																						AT4G19040	1.1165	4.81801e-06	3.63305e-05
															AT2G44380	-1.0453	2.40917e-05	0.000634892		AT5G23190	0.873618	0.00189911	0.0134709																						AT4G17250	1.11576	0.0155001	0.0455819
															AT4G14630	-1.04933	0.000220582	0.00425958		AT5G42655	0.873407	0.00151403	0.0111494																						AT4G25240	1.11252	0.000114309	0.000637651
															AT4G04840	-1.05216	0.000139537	0.00288527		AT1G73620	0.873392	0.000297374	0.00290972																						AT1G06840	1.11251	8.32939e-09	1.0008e-07
															AT3G61430	-1.05293	2.14269e-08	1.30024e-06		AT5G19100	0.872802	0.000333365	0.00320513																						AT5G01560	1.11233	0.000219859	0.00113999
															AT4G18340	-1.05505	1.83623e-08	1.14487e-06		AT1G73630	0.871807	0.000225346	0.00231225																						AT5G04980	1.11165	1.84079e-06	1.49857e-05
															AT1G54000	-1.05655	1.33382e-06	4.97749e-05		AT1G17830	0.869362	0.00213481	0.0149																						AT5G01990	1.11154	2.1667e-11	3.82303e-10
															AT4G15270	-1.05699	0.000269696	0.00495979		AT3G61210	0.868492	0.00297429	0.0194762																						AT3G13590	1.11138	0.00599158	0.0205446
															AT3G51340	-1.05772	0.00219697	0.0266478		AT5G41590	0.868119	0.00442944	0.0264396																						AT5G65710	1.11032	4.73711e-07	4.28615e-06
															AT5G58660	-1.05782	5.8988e-05	0.00136925		AT1G74830	0.865847	0.00164656	0.0119661																						AT1G13130	1.10955	0.000487458	0.00231395
															AT5G58784	-1.06057	0.00303237	0.0343086		AT2G15970	0.865225	1.34014e-05	0.000204674																						AT2G34850	1.10873	0.00453704	0.0162179
															AT2G23400	-1.06059	0.00414004	0.0435738		AT5G62680	0.865038	2.47204e-07	5.69293e-06																						AT1G70210	1.10805	8.57052e-05	0.000494825
															AT5G02140	-1.06204	0.000420672	0.00716299		AT3G45780	0.863582	0.00321799	0.0207139																						AT3G02030	1.10799	3.62646e-05	0.000228892
															AT4G32870	-1.06225	4.4379e-08	2.49327e-06		AT4G15340	0.862819	4.48279e-05	0.00058652																						AT3G44310	1.10711	4.1837e-06	3.1904e-05
															AT1G13590	-1.06361	1.61195e-06	5.75293e-05		AT5G17600	0.862672	0.00202913	0.0142401																						AT4G35160	1.10705	2.25271e-05	0.000148511
															AT4G13890	-1.06568	0.000232358	0.00443672		AT4G16760	0.86207	5.57939e-06	9.48449e-05																						AT5G56270	1.10658	9.82689e-07	8.36984e-06
															AT5G67420	-1.06761	6.07143e-07	2.50324e-05		AT3G61490	0.860936	2.86435e-06	5.23936e-05																						AT1G15170	1.10657	1.56097e-06	1.28354e-05
															AT3G62760	-1.06792	0.00233832	0.0280132		AT4G33920	0.860653	8.62926e-06	0.000138624																						AT4G09030	1.10638	4.7908e-06	3.6152e-05
															AT3G50200	-1.06823	0.00338848	0.0374452		AT5G59450	0.860509	2.44676e-05	0.000346752																						AT3G25820	1.10567	0.00993181	0.0314795
															AT1G49245	-1.06928	0.000259488	0.00481536		AT4G36900	0.860444	0.000725735	0.00613023																						AT4G21470	1.10555	1.64365e-11	2.95107e-10
															AT1G70920	-1.07087	0.000250367	0.00470157		AT3G57090	0.860225	2.83012e-05	0.000392114																						AT5G60890	1.10442	0.000159901	0.000860519
															AT5G15830	-1.072	2.90811e-07	1.32452e-05		AT1G35330	0.859633	0.0069968	0.0372713																						AT2G36270	1.10407	0.00298694	0.0113474
															AT5G28630	-1.07282	0.000183276	0.00364946		AT1G63450	0.859394	0.00285226	0.01884																						AT4G26270	1.10393	0.00129388	0.00547482
															AT5G57815	-1.07302	4.2004e-06	0.000135817		AT4G17790	0.859368	4.74384e-07	1.02658e-05																						AT2G42440	1.10368	0.000240577	0.0012352
															AT1G02900	-1.0749	1.11332e-06	4.26476e-05		AT1G05060	0.859088	0.000700587	0.00594728																						AT3G06778	1.10367	2.13928e-05	0.000141947
															AT1G78860	-1.0797	0.000104993	0.00226012		AT5G17590	0.858663	0.00214901	0.0149786																						AT3G20860	1.10275	1.46182e-05	0.000100215
															AT4G23590	-1.08762	0.00379091	0.0407807		AT5G16940	0.858436	0.00180689	0.0129562																						AT3G26210	1.10167	5.22569e-07	4.68502e-06
															AT3G18510	-1.0885	1.77547e-05	0.000488671		AT2G32030	0.856268	0.0101776	0.0494729																						AT3G06500	1.10023	3.14921e-07	2.95013e-06
															AT4G22235	-1.08857	0.000118013	0.00249572		AT3G09250	0.856202	0.000542858	0.00478717																						AT4G27280	1.10011	1.36938e-06	1.1356e-05
															AT4G11290	-1.09003	0.000267686	0.0049317		AT3G19200	0.855911	0.000301406	0.00294072																						AT5G47650	1.10006	3.07785e-06	2.41342e-05
															AT2G46390	-1.09297	1.45316e-05	0.000410456		AT1G24100	0.855204	6.91716e-08	1.81587e-06																						AT5G53030	1.09983	0.00316973	0.0119464
															AT1G30510	-1.09365	4.82e-07	2.08833e-05		AT2G05910	0.854532	0.000921726	0.00745031																						AT5G62620	1.09979	9.44863e-11	1.5421e-09
															AT1G17190	-1.09551	0.000558682	0.00906031		AT3G16280	0.854276	0.000924883	0.00746698																						AT1G77730	1.09906	0.00223119	0.00880846
															AT1G30110	-1.09702	1.15129e-10	1.16554e-08		AT2G43870	0.853844	0.00393923	0.0241913																						AT5G25450	1.09675	0.00247394	0.00961827
															AT5G38450	-1.0991	5.79459e-05	0.00134965		AT1G66810	0.853823	0.0101193	0.0492662																						AT1G78530	1.09624	0.00197983	0.00793251
															AT4G01430	-1.10228	1.71318e-05	0.000475366		AT5G57040	0.853748	0.000332237	0.0031973																						AT1G60960	1.09544	2.37736e-07	2.28356e-06
															AT1G33612	-1.10247	0.000974185	0.0141291		AT4G38740	0.853694	4.54565e-05	0.00059247																						AT4G17790	1.0948	1.47678e-10	2.33928e-09
															AT3G46490	-1.1032	0.00202585	0.0250778		AT3G27270	0.853514	0.000198088	0.00206996																						AT3G62090	1.0942	1.02619e-06	8.71133e-06
															AT1G09560	-1.10404	2.04798e-05	0.000555453		AT1G07040	0.852895	2.66244e-05	0.000373879																						AT3G56880	1.09401	2.26014e-09	2.95609e-08
															AT1G30840	-1.10543	6.3642e-12	8.45117e-10		AT4G24690	0.852552	2.74177e-05	0.000382724																						AT1G79610	1.09372	5.78272e-11	9.66148e-10
															AT1G12080	-1.11033	2.37085e-05	0.000628844		AT1G52660	0.852435	0.000495565	0.00445268																						AT4G37410	1.09334	3.9954e-05	0.000249103
															AT3G63110	-1.11126	7.33627e-07	2.98858e-05		AT2G38480	0.852163	0.000495551	0.00445268																						AT3G54640	1.0924	1.81415e-10	2.81696e-09
															AT5G45340	-1.11582	1.07121e-06	4.13327e-05		AT5G54840	0.851575	5.36739e-07	1.14695e-05																						AT4G11740	1.09221	3.88087e-11	6.63578e-10
															AT1G65900	-1.11592	7.05988e-08	3.74999e-06		AT5G16400	0.850636	0.00778726	0.0405215																						AT3G29240	1.09117	0.00110196	0.00474722
															AT5G23840	-1.11957	0.000168655	0.00339562		AT3G15580	0.850141	0.000306399	0.00298232																						AT5G04020	1.09016	0.000526958	0.00247788
															AT2G43445	-1.11996	0.000498013	0.00824645		AT3G62260	0.849027	0.00589543	0.032708																						AT1G03220	1.08992	0.000536105	0.00251446
															AT1G15640	-1.12031	0.000152874	0.00311382		AT1G74470	0.848531	0.00618112	0.0338673																						AT1G76590	1.08909	0.016299	0.0475009
															AT2G18450	-1.12116	1.58019e-06	5.71704e-05		AT5G40860	0.847752	0.00978184	0.0481094																						AT3G11210	1.08866	2.17435e-07	2.10239e-06
															AT5G10520	-1.12698	7.19768e-09	4.93934e-07		AT1G49720	0.846533	1.61089e-07	3.84396e-06																						AT1G49780	1.0884	2.26808e-06	1.81606e-05
															AT5G55170	-1.12711	5.95627e-07	2.48408e-05		AT3G16420	0.846489	2.40208e-05	0.000341603																						AT2G33150	1.08797	1.97824e-12	3.93915e-11
															AT3G14060	-1.12741	0.000322022	0.00573636		AT4G30530	0.846117	2.82409e-06	5.17033e-05																						AT2G21320	1.08795	0.0119435	0.0366403
															AT1G33540	-1.13327	0.00218415	0.0265564		AT1G73010	0.844801	0.00493635	0.0286232																						AT1G28570	1.08759	0.000308495	0.00153534
															AT3G20600	-1.13658	0.00056367	0.00910509		AT1G60960	0.844615	6.50509e-05	0.000807216																						AT1G43910	1.08703	1.70515e-08	1.94916e-07
															AT5G02580	-1.13804	3.56459e-06	0.000117385		AT5G46080	0.84383	8.92401e-05	0.00105918																						AT2G20142	1.08661	0.000184531	0.000977126
															AT1G66200	-1.14169	5.76194e-08	3.13382e-06		AT2G27820	0.843817	9.16632e-07	1.88773e-05																						AT4G02700	1.08314	0.00736049	0.0246233
															AT4G01700	-1.14203	1.85824e-08	1.14807e-06		AT2G02390	0.843777	1.31771e-05	0.000201701																						AT4G25670	1.08273	2.55566e-11	4.48227e-10
															AT3G11120	-1.14249	0.00489386	0.0496426		AT5G37740	0.843452	0.000109867	0.00126153																						AT5G47990	1.08229	0.00167248	0.00685829
															AT5G38940	-1.14625	0.00114676	0.0161063		AT3G23570	0.843125	7.08359e-06	0.0001172																						AT2G45970	1.08161	2.40666e-09	3.12484e-08
															AT4G22217	-1.14838	0.00104151	0.0149257		AT3G07315	0.843003	0.000776248	0.00648194																						AT3G54140	1.08098	4.96889e-06	3.74268e-05
															AT2G43535	-1.14958	6.82605e-05	0.00154608		AT5G22890	0.842752	2.54655e-05	0.000358904																						AT4G23920	1.07919	4.45258e-08	4.81774e-07
															AT1G64910	-1.15019	8.28768e-05	0.00184021		AT3G10740	0.842695	0.000238908	0.00242706																						AT2G17705	1.07899	0.000119643	0.000664142
															AT4G15300	-1.15053	0.000658685	0.0103776		AT2G33460	0.842524	0.00575853	0.032149																						AT5G59730	1.07883	9.20215e-08	9.46123e-07
															AT2G44340	-1.15188	0.00072904	0.0112181		AT2G35390	0.842058	5.46729e-06	9.34834e-05																						AT3G22420	1.07712	9.1335e-05	0.000524221
															AT1G61255	-1.15368	0.00195329	0.0244461		AT3G43270	0.8417	2.65788e-06	4.90557e-05																						AT5G27600	1.0763	2.1183e-06	1.70682e-05
															AT5G39090	-1.15415	0.00239618	0.0286394		AT5G05860	0.84084	8.3109e-06	0.000134354																						AT3G02740	1.07588	1.14858e-11	2.10094e-10
															AT5G41670	-1.15491	4.85505e-07	2.09907e-05		AT1G22550	0.839532	0.000193104	0.00202823																						AT5G04720	1.07583	2.52466e-09	3.26227e-08
															AT1G72360	-1.15573	0.00138872	0.0187826		AT3G21770	0.839505	2.01487e-06	3.80463e-05																						AT5G53830	1.0752	0.000233661	0.0012034
															AT5G53370	-1.15674	1.94433e-09	1.51184e-07		AT5G57630	0.838714	4.381e-07	9.52088e-06																						AT4G16760	1.07467	1.67232e-08	1.91483e-07
															AT1G16916	-1.15735	8.50774e-05	0.0018809		AT4G09750	0.838491	1.27247e-05	0.000195361																						AT1G75920	1.07235	0.0109473	0.034106
															AT3G23510	-1.16282	4.85096e-05	0.00116846		AT4G39970	0.838474	0.00560149	0.0314267																						AT3G20630	1.07173	1.78065e-09	2.35539e-08
															AT1G60787	-1.16319	0.000500502	0.00826091		AT3G51450	0.838387	3.41684e-05	0.000462744																						AT2G45560	1.06938	0.000989197	0.00431615
															AT5G46050	-1.1664	5.65043e-06	0.000176954		AT4G24050	0.835903	0.0017344	0.0125065																						AT1G07890	1.06859	2.33771e-10	3.60258e-09
															AT5G52310	-1.16934	0.000369129	0.00640282		AT3G61980	0.835881	0.000237321	0.00241573																						AT5G14230	1.06808	2.36276e-07	2.27167e-06
															AT3G45430	-1.16949	0.00151747	0.0201508		AT3G51970	0.83473	0.00804919	0.0415881																						AT2G37430	1.06694	0.00106564	0.00461313
															AT1G49320	-1.16957	3.66838e-05	0.000913744		AT1G52200	0.833826	4.16926e-05	0.000549011																						AT5G06740	1.0663	2.18761e-06	1.75921e-05
															AT3G08520	-1.17497	0.00158481	0.0208027		AT2G01620	0.833604	0.00284362	0.0188012																						AT1G61360	1.06594	1.32081e-07	1.32275e-06
															AT4G25835	-1.1781	3.2559e-09	2.39508e-07		AT4G22530	0.832993	0.000431606	0.00396471																						AT5G59480	1.0658	7.5833e-05	0.000443842
															AT5G53380	-1.18056	0.00320744	0.0357527		AT3G50900	0.831913	3.44434e-05	0.000465543																						AT5G66790	1.06499	0.00113735	0.00487607
															AT1G60095	-1.18205	5.49922e-08	3.00693e-06		AT4G36610	0.831698	0.00402806	0.0245892																						AT1G74055	1.06455	1.61782e-05	0.000110171
															AT5G45380	-1.18331	2.88799e-05	0.000742885		AT3G58550	0.830382	0.00577085	0.0321865																						AT1G50630	1.06294	2.47966e-09	3.21146e-08
															AT3G23000	-1.188	3.00222e-11	3.46866e-09		AT3G48020	0.830117	0.00181965	0.0130171																						AT4G13340	1.05994	0.00120886	0.00515024
															AT3G56220	-1.19305	2.35993e-06	8.13837e-05		AT4G34710	0.829998	0.000339691	0.00325067																						AT2G26310	1.058	5.09798e-08	5.47263e-07
															AT4G09770	-1.19514	1.75937e-05	0.000485548		AT2G36220	0.829693	0.00107595	0.00841745																						AT5G17000	1.05691	5.75597e-08	6.13071e-07
															AT1G07620	-1.19631	0.000376069	0.00649938		AT1G27030	0.829371	0.000229844	0.00235133																						AT4G30850	1.05528	8.2656e-12	1.53247e-10
															AT4G38340	-1.19683	0.00487466	0.0494723		AT1G20630	0.828206	0.000281444	0.0027791																						AT4G03320	1.05463	5.81786e-07	5.1802e-06
															AT5G01600	-1.19803	5.4534e-11	5.99581e-09		AT2G30860	0.82791	3.93401e-05	0.000522067																						AT1G22430	1.0544	0.0011146	0.00479059
															AT4G23496	-1.19805	0.00128525	0.0176104		AT2G37360	0.82761	0.00241806	0.0165162																						AT5G62460	1.05436	1.87643e-08	2.13183e-07
															AT3G12240	-1.20437	1.23934e-06	4.67612e-05		AT5G02420	0.826444	0.00650292	0.0353063																						AT5G16990	1.05418	4.39077e-05	0.000270864
															AT5G15970	-1.20721	2.90599e-06	9.80653e-05		AT2G05940	0.825685	1.33493e-07	3.25768e-06																						AT3G60190	1.05379	1.68549e-09	2.24111e-08
															AT1G66280	-1.22227	2.77545e-07	1.2726e-05		AT5G06370	0.825642	0.000191603	0.00201351																						AT5G14285	1.05346	1.93258e-06	1.56831e-05
															AT1G24320	-1.22636	1.83621e-10	1.7547e-08		AT3G53990	0.825289	5.57248e-05	0.000708689																						AT5G41400	1.05225	2.22281e-06	1.78191e-05
															AT4G01630	-1.22863	0.000665276	0.0104526		AT3G27880	0.824758	2.08426e-06	3.93202e-05																						AT1G64860	1.05181	3.79895e-08	4.14118e-07
															AT2G46690	-1.23152	1.76368e-08	1.10636e-06		AT2G32090	0.824283	0.000836415	0.00688317																						AT1G53830	1.05178	2.69634e-10	4.11493e-09
															AT2G26820	-1.23169	7.49298e-06	0.000228363		AT4G13310	0.823821	0.00929952	0.0463164																						AT1G55210	1.05177	8.8594e-07	7.59642e-06
															AT3G59340	-1.23226	0.000391809	0.00670502		AT1G06870	0.823672	3.26212e-05	0.000445329																						AT1G45201	1.0515	0.00358325	0.0132797
															AT4G10500	-1.23626	8.08962e-07	3.25015e-05		AT4G30940	0.822123	0.00337364	0.0215113																						AT5G54540	1.04979	1.47881e-07	1.46875e-06
															AT1G71015	-1.23661	3.08572e-05	0.000787803		AT4G05070	0.821565	0.000382264	0.00358427																						AT5G02810	1.0493	1.30477e-05	9.06032e-05
															AT4G34950	-1.23933	5.82759e-06	0.000181945		AT5G14360	0.821357	0.00269515	0.0179882																						AT4G25900	1.04911	1.01186e-09	1.38783e-08
															AT4G16260	-1.24091	0.000154128	0.00313623		AT5G63980	0.82112	1.65034e-05	0.000246527																						AT2G32560	1.04751	1.04706e-06	8.85907e-06
															AT4G18010	-1.24523	1.67783e-10	1.63389e-08		AT1G21590	0.821055	0.000249049	0.00250889																						AT4G20140	1.04637	4.18418e-06	3.1904e-05
															AT4G04450	-1.24977	0.000168702	0.00339562		AT1G19190	0.820796	0.000229201	0.00234723																						AT1G01570	1.04636	0.00467107	0.0166301
															AT4G30420	-1.25277	1.02864e-10	1.05707e-08		AT4G17280	0.820727	0.00199835	0.0140724																						AT4G02100	1.04603	2.96348e-10	4.48248e-09
															AT1G49160	-1.25772	7.45914e-08	3.9518e-06		AT3G23605	0.820662	0.000304376	0.00296546																						AT1G30755	1.04554	1.65768e-05	0.000112623
															AT3G56020	-1.25998	0.000992421	0.0143428		AT5G58940	0.817475	6.55124e-06	0.000109724																						AT5G20000	1.04447	2.53766e-12	4.98034e-11
															AT2G28780	-1.26095	1.02177e-06	3.97247e-05		AT4G31450	0.816962	1.08344e-06	2.18504e-05																						AT3G56040	1.04434	5.10081e-06	3.82935e-05
															AT5G39240	-1.26108	2.09962e-05	0.000567202		AT1G34420	0.816295	0.000869341	0.00709199																						AT3G06850	1.04426	0.000619248	0.00285925
															AT3G51350	-1.2651	2.19818e-06	7.65806e-05		AT4G31510	0.815984	0.0101936	0.0495082																						AT3G19380	1.04387	2.65685e-06	2.10837e-05
															AT5G02502	-1.26566	3.00226e-05	0.000768414		AT3G19010	0.815287	9.50555e-07	1.94778e-05																						AT5G25560	1.04325	6.49306e-05	0.000385592
															AT5G24410	-1.27006	3.26491e-10	2.9413e-08		AT3G02240	0.815088	0.00303459	0.0197572																						AT4G04620	1.0424	2.63198e-07	2.50227e-06
															AT4G40010	-1.27645	3.02887e-09	2.26888e-07		AT3G46620	0.815049	2.90047e-06	5.29924e-05																						AT1G62430	1.04232	3.22891e-06	2.52509e-05
															AT4G13860	-1.27713	5.79611e-08	3.14404e-06		AT4G34990	0.812074	0.000643525	0.00552713																						AT1G05065	1.04173	0.0153536	0.0452357
															AT1G54010	-1.27795	8.58572e-07	3.41591e-05		AT1G69450	0.811849	1.44536e-05	0.000219108																						AT1G44160	1.04131	4.48086e-05	0.000275922
															AT4G08620	-1.27922	0.000218745	0.0042321		AT3G54140	0.811315	0.000596836	0.00518272																						AT4G27940	1.04042	1.47643e-07	1.4671e-06
															AT1G19380	-1.28225	3.30464e-07	1.48854e-05		AT5G48070	0.811048	0.0047792	0.0279641																						AT5G45350	1.04037	5.2076e-10	7.54751e-09
															AT5G65320	-1.28423	1.08533e-07	5.54877e-06		AT1G02305	0.810624	1.26802e-05	0.000194824																						AT2G23170	1.04021	0.0002531	0.00129139
															AT3G14260	-1.28507	4.30805e-07	1.89462e-05		AT5G25210	0.81043	0.00215284	0.0150002																						AT4G15800	1.04014	3.82491e-06	2.94058e-05
															AT4G19680	-1.2911	1.74135e-05	0.000481225		AT5G13090	0.810109	0.000194825	0.00204008																						AT5G13290	1.03977	1.7136e-07	1.68557e-06
															AT3G09290	-1.29232	5.58522e-09	3.91157e-07		AT5G54940	0.809663	2.69289e-05	0.000376931																						AT3G01475	1.03972	0.0162571	0.0473923
															AT1G44050	-1.29387	9.9087e-07	3.86704e-05		AT1G79860	0.80943	0.00577331	0.0321876																						AT3G52820	1.0386	0.000622991	0.00287329
															AT3G23190	-1.29958	7.90558e-09	5.30063e-07		AT1G10470	0.809312	6.53389e-05	0.000810154																						AT2G38290	1.03821	2.52527e-09	3.26227e-08
															AT2G33550	-1.306	1.78489e-10	1.71366e-08		AT1G32170	0.80899	7.85397e-07	1.63391e-05																						AT2G33480	1.0382	3.61066e-07	3.3426e-06
															AT3G16070	-1.30702	0.00324998	0.0361994		AT3G03990	0.80881	0.000955428	0.00765915																						AT1G09420	1.03782	7.68496e-05	0.000449407
															AT3G49330	-1.30868	0.0020172	0.0250011		AT5G57900	0.807266	7.47548e-06	0.00012279																						AT5G66930	1.03759	4.23581e-09	5.30449e-08
															AT5G63600	-1.3095	1.52381e-07	7.47287e-06		AT2G33150	0.807051	1.58762e-07	3.80625e-06																						AT1G35250	1.03614	0.000545211	0.00254964
															AT1G12100	-1.31043	0.00128416	0.0176104		AT2G38760	0.806942	0.00313325	0.0202769																						AT5G33290	1.0354	2.92725e-10	4.43425e-09
															AT2G38760	-1.31051	3.30492e-06	0.000109717		AT5G17460	0.806936	9.41583e-05	0.00110918																						AT4G26790	1.03473	0.0026312	0.0101506
															AT1G15625	-1.31216	0.000181333	0.00361429		AT5G61670	0.806812	8.73918e-06	0.00014028																						AT2G41130	1.03468	1.1299e-05	7.95679e-05
															AT5G60760	-1.31276	1.15736e-08	7.43446e-07		AT1G29390	0.80564	0.00408069	0.0248437																						AT4G15540	1.03432	3.33327e-06	2.59777e-05
															AT1G49450	-1.31445	3.19964e-06	0.000107267		AT2G40230	0.804788	1.13328e-06	2.27435e-05																						AT4G12350	1.03389	0.0083209	0.0272478
															AT3G45390	-1.31595	0.00144189	0.0193736		AT1G48440	0.804524	8.65772e-05	0.00103116																						AT1G15130	1.03374	6.92434e-08	7.24681e-07
															AT4G30230	-1.31665	0.000417652	0.00711748		AT1G70210	0.804321	0.00423992	0.0256073																						AT1G61240	1.03364	9.51218e-10	1.31327e-08
															AT4G15393	-1.31696	4.87628e-09	3.46249e-07		AT2G24550	0.80368	5.08161e-06	8.76214e-05																						AT1G44446	1.0336	0.00774565	0.0257141
															AT3G46370	-1.31824	0.00272068	0.0315587		AT3G19660	0.802816	0.000984581	0.00782842																						AT3G45300	1.03207	6.96744e-07	6.09688e-06
															AT4G12543	-1.32233	0.00257798	0.0303142		AT3G08760	0.802742	6.21813e-06	0.000104832																						AT3G58350	1.0315	1.45629e-05	9.9937e-05
															AT4G16860	-1.32436	0.00427652	0.0447568		AT5G17000	0.802708	3.68703e-05	0.000493131																						AT1G56560	1.0311	7.86476e-11	1.29392e-09
															AT5G28960	-1.32636	0.00055592	0.00902267		AT2G41170	0.802114	0.00178625	0.0128306																						AT1G56550	1.03108	3.57594e-10	5.32615e-09
															AT3G44990	-1.32709	4.36985e-07	1.90948e-05		AT1G75810	0.80138	0.000972155	0.00774769																						AT3G55890	1.03023	0.000901553	0.0039743
															AT2G42850	-1.3285	9.75357e-09	6.45503e-07		AT2G39800	0.800208	0.000292406	0.00286796																						AT1G22985	1.02809	0.0159012	0.0466008
															AT1G68500	-1.33096	5.36304e-06	0.000168729		AT5G07870	0.798879	0.000197255	0.00206231																						AT4G15765	1.02678	0.000199691	0.00104656
															AT3G18560	-1.33131	3.07345e-09	2.29387e-07		AT2G01430	0.798777	0.000271532	0.00269686																						AT2G36850	1.02627	1.61774e-06	1.32756e-05
															AT1G24280	-1.33457	5.55926e-08	3.03165e-06		AT2G47370	0.79871	0.00122494	0.00933736																						AT4G39720	1.02598	5.8767e-05	0.000351914
															AT4G33120	-1.33685	0.000102924	0.0022226		AT2G28720	0.798535	0.00334896	0.0213822																						AT1G55580	1.02379	0.000692747	0.00315586
															AT1G33870	-1.33971	0.00448253	0.0464611		AT5G14730	0.798298	0.00168852	0.0122231																						AT3G03310	1.02374	8.5767e-08	8.84932e-07
															AT3G44700	-1.34057	0.00235961	0.0282518		AT1G74020	0.798083	1.28017e-06	2.53186e-05																						AT4G03080	1.02295	1.68541e-05	0.000114285
															AT3G46130	-1.3414	6.85909e-05	0.00155164		AT2G21187	0.796931	0.000431756	0.00396471																						AT5G13180	1.0228	6.46347e-10	9.17265e-09
															AT3G44710	-1.34336	0.00023997	0.00454809		AT1G67710	0.796783	0.0044316	0.0264448																						AT3G22620	1.02266	0.000147915	0.000801927
															AT1G13600	-1.34352	0.0018645	0.0235801		AT1G75380	0.79677	1.18365e-05	0.000183655																						AT5G15210	1.02252	0.00734325	0.0245736
															AT3G24300	-1.34364	1.07834e-08	6.97851e-07		AT5G37070	0.795699	0.000647188	0.00554927																						AT5G41550	1.0221	0.00188973	0.00761028
															AT3G55700	-1.34946	2.24276e-05	0.000601106		AT3G19400	0.795674	2.62195e-07	6.01108e-06																						AT4G16146	1.0211	0.00108049	0.00466975
															AT3G22570	-1.35029	9.79809e-08	5.05987e-06		AT3G52105	0.794557	0.0018909	0.013422																						AT1G69850	1.02066	1.01424e-10	1.65005e-09
															AT5G59760	-1.35061	0.00275961	0.0318657		AT5G18150	0.794484	0.000175178	0.00187168																						AT1G55200	1.02004	0.00259239	0.0100159
															AT4G21903	-1.35367	1.21672e-06	4.60776e-05		AT1G31120	0.794273	9.02067e-06	0.000144232																						AT5G44490	1.01895	0.00803732	0.0265188
															AT3G12220	-1.35392	1.39428e-06	5.13749e-05		AT5G55050	0.794063	0.000866977	0.00708055																						AT5G55090	1.01858	0.000266685	0.00135361
															AT3G14680	-1.35486	1.3081e-07	6.52456e-06		AT1G66190	0.793426	0.000860722	0.00704352																						AT1G64380	1.01813	0.0117392	0.0360948
															AT3G12965	-1.35488	0.000335814	0.0059304		AT3G26570	0.792958	0.000486259	0.00439028																						AT5G13490	1.01762	5.19491e-10	7.53446e-09
															AT4G04700	-1.35596	1.26525e-09	1.01868e-07		AT1G20693	0.792878	1.61757e-06	3.12658e-05																						AT4G32070	1.01742	2.47981e-07	2.37306e-06
															AT2G37925	-1.35695	4.15698e-05	0.00101687		AT1G20190	0.792385	7.95576e-05	0.000959289																						AT4G25400	1.01641	8.69293e-06	6.26173e-05
															AT5G09978	-1.35975	1.36174e-07	6.77558e-06		AT5G12390	0.791866	2.87624e-05	0.000397965																						AT1G27290	1.01542	1.47967e-07	1.46889e-06
															AT1G53887	-1.36272	0.00154806	0.0204772		AT4G09990	0.791491	0.000421339	0.00389309																						AT5G10650	1.01414	1.31145e-07	1.31466e-06
															AT5G24140	-1.36703	2.2511e-05	0.000602554		AT3G43720	0.79143	0.00574582	0.0320956																						AT1G11190	1.01333	0.00212945	0.00844592
															AT4G33590	-1.37151	0.00289962	0.033257		AT2G19350	0.791097	0.000563308	0.00493347																						AT3G60980	1.01277	1.12319e-08	1.3254e-07
															AT2G42140	-1.37402	0.00148831	0.0198668		AT2G36650	0.789802	0.00586998	0.0326021																						AT3G18710	1.01268	2.66654e-08	2.95559e-07
															AT1G52050	-1.37734	0.000687843	0.0107295		AT4G27280	0.789338	0.000514893	0.00459606																						AT2G47260	1.0113	2.96503e-07	2.78781e-06
															AT1G56430	-1.38376	5.95916e-06	0.000184924		AT1G44160	0.789198	0.00208311	0.0145789																						AT3G44720	1.01099	2.31483e-09	3.00943e-08
															AT3G47760	-1.38708	0.00222587	0.0268549		AT2G21830	0.789067	0.000483287	0.00437311																						AT1G50260	1.01039	1.06449e-05	7.53509e-05
															AT5G64100	-1.38799	2.25201e-09	1.72485e-07		AT5G63270	0.788889	0.00343607	0.021829																						AT4G29270	1.01038	0.000417562	0.00201967
															AT3G50470	-1.39153	0.000802074	0.0121101		AT1G27200	0.788691	8.23779e-05	0.000987472																						AT4G39670	1.00966	1.21013e-05	8.45767e-05
															AT5G23220	-1.39407	4.65998e-09	3.32044e-07		AT5G36260	0.785821	0.00553484	0.0311554																						AT1G63580	1.00935	0.0162469	0.0473695
															AT4G24350	-1.40103	0.00177472	0.0226973		AT2G26070	0.785412	0.00142082	0.0105734																						AT2G21400	1.00865	0.0169198	0.0489198
															AT4G30140	-1.40434	1.1825e-05	0.000343984		AT2G19130	0.785361	0.000211219	0.00219261																						AT3G13310	1.00832	3.09513e-08	3.41031e-07
															AT5G44566	-1.40976	0.000598897	0.0095908		AT1G77380	0.783524	4.08436e-05	0.000539569																						AT4G38050	1.00832	3.05744e-06	2.40018e-05
															AT2G22122	-1.41706	7.75513e-09	5.23407e-07		AT2G27770	0.78295	0.00236349	0.016203																						AT3G60580	1.00798	0.00568688	0.0196846
															AT3G20590	-1.41709	1.3994e-06	5.13784e-05		AT5G59732	0.782636	0.00467933	0.0275532																						AT3G59350	1.00765	3.44375e-09	4.37965e-08
															AT5G42590	-1.4198	4.5449e-05	0.00110253		AT2G25940	0.782607	0.000506787	0.00453441																						AT1G53840	1.00699	3.42995e-06	2.66094e-05
															AT5G62360	-1.42242	0.000140051	0.00289297		AT4G34630	0.782489	1.22305e-05	0.000188622																						AT3G10130	1.00697	0.000287335	0.00144551
															AT4G35210	-1.42588	0.00459224	0.0473821		AT1G55020	0.78237	0.000100328	0.00117307																						AT4G37180	1.00644	9.52097e-10	1.31327e-08
															AT5G56795	-1.43051	0.000569691	0.0091951		AT3G20300	0.782313	0.00775723	0.0404064																						AT3G57630	1.00538	1.20151e-09	1.63479e-08
															AT2G40205	-1.43075	0.000805394	0.0121373		AT1G64970	0.780863	0.00829667	0.0425657																						AT4G30940	1.00536	0.000296834	0.00148451
															AT2G47160	-1.43129	1.02534e-15	2.07605e-13		AT3G56440	0.779752	0.000655606	0.00561203																						AT4G27810	1.00523	0.012795	0.0388216
															AT5G25810	-1.43424	5.12879e-11	5.7002e-09		AT4G19160	0.779085	7.35919e-05	0.000898481																						AT1G32928	1.00131	0.0163072	0.0475181
															AT3G20940	-1.43635	1.56714e-06	5.68228e-05		AT1G47560	0.779085	0.0015481	0.0113512																						AT5G07100	1.00098	2.98129e-05	0.000191721
															AT1G51440	-1.4369	0.0031997	0.0357166		AT2G33710	0.778648	0.00013108	0.00146882																						AT4G38940	1.00078	0.000187028	0.000988554
															AT5G66490	-1.44189	1.24731e-05	0.000359261		AT5G02550	0.777484	0.000772378	0.0064549																						AT2G44280	1.00009	0.000253846	0.00129455
															AT4G22980	-1.44318	4.93364e-05	0.0011828		AT3G15700	0.777377	0.00670507	0.0360649																						AT2G26290	0.999923	5.87774e-10	8.3997e-09
															AT1G30515	-1.44886	0.000457142	0.0076502		AT1G73500	0.777253	0.000818192	0.00678161																						AT1G07040	0.998905	8.51719e-07	7.33067e-06
															AT3G06890	-1.4505	3.75149e-05	0.000929914		AT2G47600	0.777161	2.48477e-05	0.000351164																						AT2G15830	0.998578	0.00307696	0.0116375
															AT3G02493	-1.45254	0.00197806	0.0246504		AT5G23870	0.776618	0.00832304	0.0426475																						AT2G42790	0.996965	5.08801e-08	5.46767e-07
															AT5G52710	-1.45264	0.00039218	0.00670576		AT5G01250	0.775258	0.000174683	0.00186736																						AT2G25490	0.995969	2.76146e-06	2.1846e-05
															AT2G20080	-1.45399	2.85404e-06	9.64712e-05		AT3G16800	0.774704	0.000257295	0.00258178																						AT5G64340	0.995938	1.89499e-08	2.14577e-07
															AT1G58590	-1.45528	1.35777e-06	5.04843e-05		AT5G47390	0.774642	5.34482e-05	0.000681432																						AT4G24430	0.995773	0.0058175	0.0200433
															AT5G10210	-1.45662	4.42819e-07	1.93084e-05		AT4G05590	0.774243	9.62425e-05	0.00113178																						AT3G03150	0.994875	1.13487e-05	7.9835e-05
															AT4G21680	-1.45812	0.00123108	0.0170566		AT3G16240	0.774148	0.0048311	0.0281644																						AT4G28490	0.993428	0.00499894	0.0176377
															AT2G43820	-1.46238	6.05896e-10	5.14132e-08		AT4G18360	0.773866	6.1251e-05	0.000768456																						AT2G26660	0.993122	7.82112e-08	8.10243e-07
															AT3G29250	-1.46345	7.52686e-07	3.06013e-05		AT3G48000	0.773825	8.34208e-06	0.000134539																						AT1G52540	0.992133	2.32309e-08	2.59887e-07
															AT3G19030	-1.4656	2.00244e-10	1.90465e-08		AT5G03545	0.772045	0.00545481	0.0308152																						AT2G31560	0.991618	0.00999119	0.031653
															AT3G25882	-1.46711	1.18851e-05	0.000345241		AT1G61795	0.771026	0.00782935	0.0406578																						AT4G38730	0.988743	3.15458e-05	0.000202039
															AT5G06475	-1.47072	0.00413003	0.0435132		AT4G01610	0.770734	7.34896e-06	0.000121199																						AT5G17600	0.986154	0.000389774	0.00190145
															AT2G34180	-1.47269	9.08232e-07	3.57868e-05		AT2G46760	0.770222	0.00312709	0.0202434																						AT1G65040	0.985807	1.02688e-08	1.21808e-07
															AT3G59710	-1.47339	2.7363e-06	9.27983e-05		AT5G61810	0.769805	0.000468904	0.00426371																						AT2G31940	0.985186	0.0107047	0.0334881
															AT2G41180	-1.4779	4.58844e-05	0.00111177		AT3G49845	0.769461	0.000736254	0.00620882																						AT1G75520	0.984384	1.41769e-05	9.75499e-05
															AT4G15480	-1.47835	0.000755649	0.0115473		AT1G30475	0.767155	0.000110767	0.00126971																						AT3G45040	0.984117	3.47731e-07	3.23379e-06
															AT3G07600	-1.47865	6.65054e-05	0.00151452		AT4G25390	0.766786	0.000328913	0.00316978																						AT3G44730	0.983644	0.000740786	0.00335231
															AT5G43520	-1.48208	9.98492e-08	5.13044e-06		AT3G05165	0.766576	0.000239978	0.00243551																						AT5G44510	0.983278	1.50192e-06	1.23898e-05
															AT5G53980	-1.4829	0.00175203	0.0224493		AT3G23870	0.765355	0.00182214	0.0130289																						AT1G05760	0.983247	0.000297639	0.00148711
															AT2G03260	-1.48551	5.31701e-08	2.92293e-06		AT3G11410	0.765226	2.62644e-07	6.01464e-06																						AT1G45150	0.982815	2.19339e-06	1.76247e-05
															AT1G67910	-1.48682	8.94166e-05	0.00196198		AT2G34650	0.765172	0.000730913	0.00617142																						AT4G17840	0.982787	0.00122195	0.00520167
															AT1G52690	-1.48753	0.00108031	0.01531		AT2G31200	0.764991	0.000230573	0.00235761																						AT1G76980	0.981342	7.16025e-09	8.72109e-08
															AT5G45490	-1.49431	5.20598e-12	7.09749e-10		AT5G41700	0.764667	0.0043295	0.0259872																						AT3G24460	0.980718	0.000275132	0.00139028
															AT1G78050	-1.4947	3.46135e-09	2.52802e-07		AT3G47860	0.76448	0.000163999	0.00177355																						AT4G37010	0.980345	5.15737e-06	3.86359e-05
															AT3G01190	-1.49624	2.0832e-08	1.27169e-06		AT5G42785	0.764127	0.00669207	0.0360424																						AT3G02210	0.978004	0.000103189	0.000583575
															AT5G66985	-1.50452	9.06098e-06	0.000270112		AT5G44820	0.761764	2.41306e-05	0.00034278																						AT2G27190	0.977718	1.43687e-10	2.28136e-09
															AT1G11540	-1.50587	5.90537e-08	3.18641e-06		AT4G33580	0.760252	0.000284227	0.00280388																						AT4G31860	0.977377	3.45102e-07	3.21372e-06
															AT5G44460	-1.50596	2.07925e-09	1.59852e-07		AT3G62570	0.760204	0.00239176	0.0163529																						AT3G04010	0.977171	1.05311e-08	1.24702e-07
															AT1G62280	-1.50891	1.91938e-06	6.77917e-05		AT5G44410	0.759688	0.00553825	0.031166																						AT1G76040	0.976398	6.91134e-06	5.07129e-05
															AT2G21045	-1.51158	3.46332e-13	5.32517e-11		AT3G47800	0.75942	0.000126296	0.00142066																						AT5G16820	0.97544	9.29511e-07	7.94337e-06
															AT3G13437	-1.51798	0.00014038	0.00289685		AT1G70740	0.759134	0.000276107	0.00273698																						AT2G17430	0.975356	0.0130041	0.0393685
															AT1G78090	-1.52165	8.34629e-15	1.59516e-12		AT3G50300	0.758635	0.000271259	0.00269546																						AT1G14600	0.975202	0.00473676	0.0168288
															AT4G01820	-1.5294	0.00348215	0.0382438		AT1G75590	0.757838	0.00595888	0.0329297																						AT4G15890	0.974907	7.12071e-05	0.000419167
															AT1G23205	-1.53307	6.3822e-10	5.37103e-08		AT5G55120	0.757786	9.74942e-07	1.99347e-05																						AT1G80520	0.974258	0.000275849	0.00139287
															AT3G58810	-1.54138	6.84249e-10	5.73479e-08		AT1G58290	0.757117	1.7327e-05	0.000256394																						AT5G16520	0.974127	6.71088e-08	7.04866e-07
															AT1G74770	-1.54437	4.65269e-14	7.79898e-12		AT5G67340	0.756867	0.00548549	0.0309372																						AT5G60200	0.973725	1.50644e-07	1.492e-06
															AT5G23160	-1.54527	0.00418643	0.0439489		AT5G23840	0.756835	0.00995038	0.0487126																						AT2G47200	0.973442	0.0036713	0.0135325
															AT5G41050	-1.55504	0.000773467	0.0117427		AT2G03440	0.75674	2.5347e-05	0.000357727																						AT4G12400	0.973311	0.000629531	0.00289692
															AT1G68238	-1.55834	2.87179e-07	1.3109e-05		AT5G47960	0.756194	0.00040864	0.00378816																						AT4G34560	0.973128	0.00179265	0.00726345
															AT3G15760	-1.55845	9.87367e-05	0.00213895		AT3G02875	0.755415	0.00010812	0.00124777																						AT5G54980	0.972431	0.000975033	0.00425965
															AT2G42980	-1.57092	0.00173327	0.0222507		AT1G20696	0.755396	1.77153e-05	0.000261384																						AT3G24170	0.971988	5.32054e-10	7.67855e-09
															AT4G24170	-1.57093	0.000248373	0.00467271		AT2G23290	0.755295	0.000397494	0.00370301																						AT5G14640	0.970502	3.64069e-09	4.62148e-08
															AT2G48080	-1.573	3.28022e-08	1.9003e-06		AT1G18470	0.75527	4.41498e-05	0.000579673																						AT5G59030	0.970482	0.000249641	0.00127565
															AT1G49860	-1.57461	0.000355699	0.00621182		AT3G57540	0.755209	0.00566579	0.0317092																						AT3G02170	0.970303	9.50125e-05	0.000543194
															AT5G01075	-1.57509	0.00379837	0.040818		AT3G25110	0.755092	8.23702e-05	0.000987472																						AT5G11620	0.969602	0.0028719	0.0109653
															AT5G20470	-1.5761	2.94524e-08	1.73574e-06		AT2G26670	0.755079	0.000460947	0.00420257																						AT5G61640	0.969245	1.90511e-05	0.000127921
															AT1G58150	-1.58245	0.000272263	0.00498459		AT1G73740	0.754905	0.000482164	0.00436705																						AT1G21080	0.968164	2.51642e-09	3.25495e-08
															AT3G08040	-1.58246	8.07472e-11	8.5439e-09		AT1G36380	0.753717	0.000348642	0.00332234																						AT1G61480	0.968136	0.00133098	0.00561437
															AT3G11402	-1.58864	0.00148335	0.0198394		AT5G43850	0.753073	0.000581626	0.00507218																						AT5G01240	0.967953	9.73716e-06	6.93574e-05
															AT3G61400	-1.58988	5.46283e-06	0.000171342		AT5G48110	0.753025	0.000183962	0.00194722																						AT5G07870	0.967548	6.47347e-06	4.77915e-05
															AT2G37750	-1.59967	1.36894e-06	5.07153e-05		AT5G19110	0.75275	0.00887059	0.0446587																						AT1G13910	0.967261	8.44248e-05	0.000488813
															AT4G37850	-1.60507	6.13397e-07	2.52394e-05		AT4G08230	0.752651	0.000826339	0.00681671																						AT5G23390	0.966991	3.89161e-11	6.64857e-10
															AT5G54530	-1.61401	7.13397e-06	0.000218071		AT2G41410	0.751838	1.05873e-05	0.000166755																						AT3G11010	0.965042	0.000194125	0.00102184
															AT1G73600	-1.61914	4.36193e-10	3.8024e-08		AT4G16670	0.751795	0.000182314	0.0019358																						AT5G65020	0.963247	2.04455e-08	2.30491e-07
															AT4G27845	-1.62044	0.00204561	0.0252157		AT5G17780	0.751698	0.00100837	0.00798344																						AT4G17230	0.962535	6.07491e-07	5.38239e-06
															AT2G36210	-1.62072	2.43797e-10	2.27655e-08		AT2G39890	0.750547	1.25601e-05	0.00019356																						AT1G21450	0.960132	2.33435e-07	2.24647e-06
															AT1G62500	-1.62178	2.50902e-06	8.60898e-05		AT4G22080	0.749942	0.00175884	0.0126605																						AT1G04970	0.959741	1.78017e-09	2.35539e-08
															AT4G34800	-1.6231	2.59178e-06	8.86318e-05		AT3G51090	0.749873	0.000202883	0.00211466																						AT3G12570	0.958925	5.99494e-08	6.34886e-07
															AT3G21351	-1.6326	0.000297557	0.00538499		AT1G75220	0.749346	5.39699e-06	9.2451e-05																						AT4G38480	0.958696	3.57832e-07	3.31566e-06
															AT1G13080	-1.63388	4.93294e-06	0.000156401		AT1G56010	0.748868	7.46769e-06	0.000122761																						AT4G33905	0.958296	0.0139616	0.0418152
															AT5G01740	-1.63854	5.21506e-13	7.78452e-11		AT5G09980	0.748044	0.00715739	0.037908																						AT5G49320	0.95734	0.00531048	0.0185799
															AT4G05390	-1.6402	3.87159e-13	5.90851e-11		AT4G29340	0.747943	0.00623999	0.0341118																						AT1G19330	0.95682	0.000160967	0.000865801
															AT3G03910	-1.64046	0.000507259	0.00835221		AT3G55880	0.747904	0.000333994	0.00320816																						AT2G17730	0.956638	3.24853e-07	3.03761e-06
															AT2G31081	-1.64247	3.56148e-05	0.000890354		AT4G28720	0.747108	0.00324789	0.0208472																						AT1G61260	0.95628	8.34133e-07	7.19141e-06
															AT1G79075	-1.64907	0.000263009	0.00485865		AT1G25500	0.745773	7.50604e-05	0.00091417																						AT3G10250	0.956218	7.47491e-08	7.76343e-07
															AT1G30990	-1.6529	6.67237e-09	4.62542e-07		AT2G41540	0.745642	0.000338124	0.00323871																						AT5G65830	0.955874	2.6562e-06	2.10837e-05
															AT1G72540	-1.65454	7.9776e-06	0.000240978		AT1G68820	0.743862	2.70633e-06	4.98599e-05																						AT2G14860	0.955022	0.00142703	0.00597394
															AT3G29430	-1.65609	0.00209623	0.025762		AT3G18690	0.743803	0.00958174	0.0473644																						AT1G20630	0.954411	2.84931e-05	0.00018416
															AT1G50090	-1.66877	9.70697e-08	5.03826e-06		AT2G16790	0.74349	0.00041305	0.00382384																						AT3G14810	0.954353	0.00161798	0.00666016
															AT1G29830	-1.6702	3.32536e-05	0.000838517		AT3G12300	0.74257	0.000421482	0.00389309																						AT5G04890	0.954335	2.93393e-05	0.000188914
															AT5G59590	-1.68337	2.613e-09	1.9791e-07		AT1G14790	0.742419	0.00737857	0.0388396																						AT5G66170	0.954234	0.000857984	0.00380602
															AT3G02850	-1.68541	2.25945e-19	6.89639e-17		AT4G34970	0.74179	0.00166451	0.0120781																						AT2G17120	0.95394	2.71918e-05	0.000176475
															AT5G39493	-1.68542	0.00289022	0.0331864		AT5G54860	0.740371	9.78842e-06	0.000155173																						AT4G02410	0.953184	3.84855e-06	2.95764e-05
															AT4G10270	-1.6895	0.000876754	0.0130019		AT1G52347	0.740244	0.00227229	0.0156829																						AT2G01600	0.952909	2.36509e-07	2.27284e-06
															AT5G61412	-1.69658	0.00134653	0.0183211		AT5G51640	0.739517	1.18824e-05	0.000184087																						AT4G12330	0.952702	5.24297e-05	0.000317076
															AT5G43590	-1.69722	1.55248e-07	7.59526e-06		AT4G27410	0.738843	0.00113956	0.00881395																						AT2G33700	0.950171	4.32346e-07	3.93829e-06
															AT4G22214	-1.70023	0.00015091	0.00307995		AT2G42620	0.738467	0.00184489	0.0131503																						AT5G13900	0.949868	0.00187015	0.0075418
															AT2G15130	-1.71098	0.00468962	0.0480234		AT5G59480	0.73837	0.00599488	0.0330357																						AT5G35680	0.94849	2.57674e-07	2.45662e-06
															AT2G41240	-1.71459	3.45341e-05	0.000867595		AT1G32200	0.738018	0.000358173	0.00339261																						AT3G06780	0.948226	0.00017359	0.000926626
															AT1G02030	-1.72098	3.27432e-05	0.000826665		AT1G61065	0.737629	0.00997504	0.0487664																						AT2G41850	0.946299	0.00145889	0.00608737
															AT5G47950	-1.72908	4.21342e-14	7.18037e-12		AT1G76700	0.737571	0.00121079	0.00924939																						AT4G20880	0.946236	6.51753e-06	4.80821e-05
															AT5G35940	-1.73127	1.24856e-11	1.5859e-09		AT3G19930	0.736872	2.97145e-05	0.000409475																						AT4G00400	0.946191	7.91579e-05	0.000461059
															AT4G25310	-1.74155	3.02331e-07	1.36785e-05		AT1G27740	0.736581	0.00117043	0.00899825																						AT3G46620	0.945769	5.78694e-08	6.15728e-07
															AT5G26280	-1.74635	3.61521e-15	7.17778e-13		AT3G52490	0.735343	0.00244612	0.0166688																						AT3G50910	0.945717	7.42094e-10	1.04445e-08
															AT2G22200	-1.75239	0.000376301	0.00649938		AT3G16220	0.735062	0.000290631	0.00285329																						AT3G09770	0.945447	1.55999e-08	1.79729e-07
															AT2G28210	-1.75626	0.000214847	0.00416461		AT2G24580	0.734928	4.97257e-05	0.000641166																						AT4G24380	0.94539	0.000198387	0.0010409
															AT5G65980	-1.75792	7.67864e-07	3.10332e-05		AT5G07020	0.734828	0.00685293	0.0366961																						AT2G40530	0.944612	0.000932301	0.00409044
															AT3G20340	-1.76038	8.42848e-10	6.9501e-08		AT2G38470	0.734685	0.00949731	0.0470608																						AT4G30490	0.943966	6.39712e-07	5.63156e-06
															AT3G05950	-1.76252	0.00183077	0.0232253		AT1G50630	0.734685	3.70092e-05	0.000494342																						AT2G16430	0.943756	1.13028e-08	1.333e-07
															AT3G56970	-1.76493	0.00163358	0.0213598		AT3G59760	0.734648	1.8426e-05	0.000271282																						AT1G19790	0.941613	0.000892057	0.00393583
															AT1G44020	-1.76563	1.59698e-07	7.77578e-06		AT4G02410	0.734464	0.000383049	0.00358851																						AT5G42370	0.940681	0.00139295	0.00584481
															AT3G46330	-1.77013	4.70433e-08	2.62135e-06		AT1G68660	0.734447	0.00010232	0.00119363																						AT3G51130	0.939961	5.80328e-09	7.16649e-08
															AT5G66595	-1.77314	1.99752e-08	1.22303e-06		AT2G18600	0.734208	0.00613717	0.0336655																						AT4G20050	0.939633	0.0100821	0.0318917
															AT1G15630	-1.77781	2.19379e-07	1.03371e-05		AT5G56540	0.733958	0.00570654	0.0319111																						AT5G26760	0.939624	4.10427e-08	4.46211e-07
															AT5G45070	-1.78022	1.55141e-11	1.93453e-09		AT1G18460	0.733646	0.000330915	0.00318607																						AT4G16780	0.939055	4.77458e-09	5.94642e-08
															AT3G46800	-1.80774	0.000437687	0.00737898		AT5G42050	0.733471	0.000350521	0.00332938																						AT2G18500	0.938642	0.00166381	0.00683095
															AT1G33670	-1.81043	0.00107992	0.01531		AT4G18890	0.731573	0.0012342	0.00940014																						AT4G37730	0.938335	0.000652082	0.00298859
															AT1G53635	-1.81467	0.000189335	0.00373825		AT1G51830	0.731245	0.0004	0.00371987																						AT3G23560	0.938161	0.000177838	0.00094585
															AT1G15670	-1.81799	1.00107e-11	1.31229e-09		AT5G62020	0.731221	0.000229264	0.00234723																						AT1G06450	0.938116	0.00352545	0.0130964
															AT1G14185	-1.82211	3.99602e-06	0.00013075		AT5G35690	0.731086	4.36933e-05	0.000574247																						AT4G09500	0.938042	7.88902e-05	0.000460024
															AT3G02242	-1.82986	0.00047668	0.00793372		AT5G40690	0.730703	0.00346418	0.0219462																						AT2G34660	0.937932	3.38906e-05	0.000215438
															AT1G72220	-1.83617	1.62065e-14	2.90722e-12		AT1G64900	0.730415	0.00634611	0.0345614																						AT2G28400	0.937831	0.000368123	0.0018053
															AT4G22212	-1.83688	1.32763e-08	8.40556e-07		AT2G02760	0.730163	0.000103227	0.00120148																						AT2G32100	0.937375	0.0163235	0.0475588
															AT2G14510	-1.83926	4.22807e-08	2.38193e-06		AT1G54120	0.729814	0.00360793	0.0226883																						AT5G62940	0.936797	0.000461121	0.0022012
															AT4G12555	-1.83957	2.11848e-05	0.000571543		AT1G25230	0.729767	7.21556e-05	0.000883053																						AT4G14620	0.936605	2.50801e-05	0.000163705
															AT1G32540	-1.8415	0.00124566	0.017178		AT5G49710	0.729502	0.00010635	0.00123151																						AT4G23690	0.936285	0.000223902	0.00116007
															AT5G26260	-1.85011	2.44094e-09	1.86258e-07		AT4G28240	0.728403	0.000872182	0.00710886																						AT2G31880	0.935477	3.05644e-09	3.9114e-08
															AT4G37060	-1.86322	4.35781e-05	0.00106345		AT3G05890	0.727777	0.00272422	0.0181585																						AT5G12930	0.935061	2.46976e-05	0.000161776
															AT3G02885	-1.87193	1.0699e-08	6.94585e-07		AT5G23460	0.72767	0.0100452	0.0489687																						AT4G36010	0.934869	1.19875e-08	1.40645e-07
															AT4G02380	-1.88834	4.79303e-12	6.57835e-10		AT5G11100	0.726571	0.00715896	0.037908																						AT3G07420	0.934715	1.84756e-07	1.80174e-06
															AT5G63160	-1.8989	3.17457e-10	2.88533e-08		AT1G80110	0.726371	0.00835492	0.0427677																						AT5G48370	0.934652	1.70916e-06	1.39753e-05
															AT5G56080	-1.90464	1.78385e-11	2.18442e-09		AT3G45330	0.72537	0.00611613	0.0335861																						AT2G01680	0.934268	1.64941e-08	1.89071e-07
															AT5G44585	-1.91495	1.49216e-05	0.000419735		AT4G37730	0.724053	0.00861489	0.0437483																						AT5G55900	0.934189	0.00348994	0.0129865
															AT3G47710	-1.9228	5.81448e-07	2.43162e-05		AT4G34180	0.723947	0.000584241	0.00509281																						AT3G53990	0.934119	5.26364e-06	3.93714e-05
															AT3G27950	-1.93379	3.60869e-09	2.61694e-07		AT4G14040	0.723767	0.00054317	0.00478734																						AT5G05600	0.933917	0.000813765	0.00364146
															AT1G26233	-1.93708	0.000822719	0.0123438		AT3G44620	0.723522	0.00115279	0.00890279																						AT1G45145	0.933638	0.000129962	0.00071579
															AT5G19970	-1.94362	2.89546e-21	9.7069e-19		AT1G77000	0.723371	0.000155384	0.00169472																						AT3G09010	0.93319	0.000439777	0.00211312
															AT1G49700	-1.94642	5.65808e-07	2.37593e-05		AT2G34340	0.723143	0.00956372	0.0472982																						AT1G19650	0.933048	7.54254e-05	0.000441836
															AT5G62430	-1.94903	1.51622e-10	1.4907e-08		AT3G47960	0.723141	0.00622653	0.0340644																						AT4G36620	0.932208	0.0010864	0.00469207
															AT1G72930	-1.96652	0.000815715	0.0122657		AT1G70140	0.721128	0.000994244	0.00789297																						AT5G65110	0.93204	1.92335e-07	1.86905e-06
															AT3G44870	-1.97068	0.00104244	0.0149285		AT2G03330	0.720802	0.00577153	0.0321865																						AT5G01770	0.931983	0.000796183	0.00357295
															AT5G52260	-1.97479	8.59264e-08	4.51721e-06		AT2G22850	0.720608	0.00300424	0.0196158																						AT1G02400	0.931929	7.37074e-06	5.38135e-05
															AT1G09350	-1.98067	6.03543e-07	2.49847e-05		AT5G45275	0.720493	0.000752673	0.00630827																						AT5G59400	0.931808	0.0020855	0.00829736
															AT1G77880	-1.98348	0.000428429	0.00725879		AT1G53920	0.719724	5.89835e-05	0.0007432																						AT5G13190	0.931459	1.22825e-06	1.02731e-05
															AT1G73165	-1.9988	3.3386e-06	0.000110655		AT1G10700	0.7197	6.45159e-06	0.000108232																						AT5G63680	0.931269	5.07887e-08	5.46359e-07
															AT3G07720	-2.00932	2.36844e-12	3.31743e-10		AT5G16450	0.719642	5.34305e-05	0.000681432																						AT2G05910	0.930676	0.000304127	0.00151656
															AT5G14650	-2.01095	7.79751e-05	0.00173703		AT5G57050	0.71959	0.00197947	0.013966																						AT5G37070	0.930063	6.71056e-05	0.000397195
															AT5G45080	-2.01247	1.35738e-05	0.000386607		AT3G63210	0.717616	6.35912e-05	0.000792951																						AT1G71130	0.92994	0.000604483	0.00279739
															AT3G52561	-2.0161	5.31389e-05	0.00125774		AT4G24380	0.716908	0.00477789	0.0279641																						AT2G20670	0.929932	0.000294125	0.00147321
															AT1G05650	-2.02229	5.9673e-07	2.48408e-05		AT3G09960	0.716866	0.00023515	0.00239603																						AT5G07860	0.929272	0.000104044	0.000587762
															AT4G16355	-2.0232	0.000633031	0.010012		AT4G28390	0.716031	0.00155949	0.0114265																						AT5G53350	0.928434	4.38599e-05	0.000270732
															AT3G50460	-2.02827	3.69056e-05	0.000917219		AT1G56700	0.715597	0.000120463	0.00136329																						AT3G03200	0.928294	0.00229726	0.00901362
															AT4G30120	-2.04047	5.72249e-09	3.99403e-07		AT3G53780	0.715372	3.61859e-05	0.000485248																						AT5G39380	0.926808	1.99975e-05	0.000133556
															AT3G50180	-2.04112	0.000258854	0.00481107		AT3G62860	0.714311	1.18541e-05	0.000183788																						AT3G29575	0.925987	7.20228e-06	5.27342e-05
															AT2G26370	-2.04233	4.65786e-10	4.00224e-08		AT3G62010	0.714298	0.000474055	0.00430672																						AT1G14130	0.925937	5.18156e-07	4.64749e-06
															AT1G07590	-2.05443	1.323e-06	4.94613e-05		AT1G71740	0.714071	0.00379738	0.0235662																						AT3G06210	0.925061	2.71144e-06	2.14586e-05
															AT5G05900	-2.05612	4.44332e-14	7.50958e-12		AT1G66400	0.714024	0.00333347	0.0212963																						AT2G04100	0.924561	6.33357e-09	7.77907e-08
															AT2G28160	-2.06604	1.57317e-21	5.64409e-19		AT2G41250	0.713707	0.00101698	0.00803664																						AT2G44450	0.924144	5.92178e-07	5.26066e-06
															AT4G37700	-2.08235	0.000949138	0.013894		AT2G23150	0.713684	0.000739663	0.00622474																						AT1G49740	0.924142	4.53819e-09	5.66927e-08
															AT5G18661	-2.08613	2.43737e-07	1.138e-05		AT5G62630	0.712488	0.00095088	0.00763167																						AT1G32090	0.924129	3.21941e-07	3.01175e-06
															AT5G27810	-2.09849	0.00155165	0.0205115		AT2G37130	0.712389	0.00666502	0.0359717																						AT2G02220	0.923903	2.3912e-08	2.66565e-07
															AT1G73300	-2.09932	1.5935e-06	5.71704e-05		AT4G04800	0.712179	0.00013905	0.00154177																						AT4G40080	0.92326	2.73933e-07	2.59108e-06
															AT2G30660	-2.11676	7.72958e-06	0.000234178		AT5G64660	0.712031	0.000183394	0.00194422																						AT1G55330	0.922693	0.000147457	0.000799656
															AT5G54075	-2.13576	0.00102137	0.0146782		AT2G44280	0.711864	0.0096147	0.0474929																						AT5G17430	0.922521	3.34066e-05	0.000212871
															AT5G59680	-2.16992	1.15895e-09	9.36781e-08		AT5G27410	0.711368	0.000113598	0.00129419																						AT4G02600	0.922146	1.66188e-08	1.90395e-07
															AT1G07610	-2.1732	2.48552e-15	4.98322e-13		AT5G28770	0.711249	0.00125187	0.00951347																						AT4G11660	0.921669	0.000786466	0.00353789
															AT2G02310	-2.17327	4.60359e-09	3.29173e-07		AT4G21980	0.710971	0.000531096	0.00471575																						AT1G74790	0.921259	1.70692e-07	1.67981e-06
															AT1G60110	-2.19371	6.16274e-11	6.72591e-09		AT4G13530	0.710894	0.000407882	0.00378285																						AT3G53620	0.920616	2.23999e-06	1.79427e-05
															AT5G60900	-2.19858	6.22983e-05	0.00142985		AT5G49480	0.710878	0.00247561	0.0168193																						AT5G46730	0.91998	5.25776e-06	3.93418e-05
															AT1G78360	-2.20191	0.000478997	0.00796381		AT2G39420	0.710844	4.06407e-05	0.000537235																						AT2G18890	0.919895	2.74023e-05	0.000177672
															AT4G01970	-2.20274	7.02938e-06	0.000215196		AT1G29300	0.710573	2.36359e-05	0.000337303																						AT5G61340	0.91971	0.000455753	0.00217812
															AT5G53902	-2.20575	0.00168261	0.021778		AT5G42650	0.709881	0.00013092	0.00146783																						AT5G46180	0.917932	4.24364e-08	4.6014e-07
															AT2G38750	-2.20628	1.98755e-06	6.99576e-05		AT4G21810	0.709011	0.00012715	0.00142791																						AT2G20580	0.91739	7.3032e-08	7.6044e-07
															AT1G66030	-2.21046	2.3465e-05	0.000623195		AT4G20860	0.708991	0.000382077	0.00358416																						AT5G23830	0.917355	0.00212131	0.0084202
															AT5G26200	-2.22314	1.05124e-08	6.84643e-07		AT1G07890	0.708666	2.35646e-05	0.000336538																						AT3G15350	0.917016	3.17089e-06	2.48162e-05
															AT1G24270	-2.24009	0.000135754	0.00281558		AT5G65910	0.708548	7.74204e-06	0.00012666																						AT5G25350	0.916527	0.000124689	0.00069009
															AT1G66800	-2.24647	1.62085e-09	1.28475e-07		AT4G23450	0.707706	0.00326549	0.020934																						AT2G22620	0.916383	0.000242178	0.00124248
															AT2G24850	-2.24661	0.000758678	0.0115697		AT4G13580	0.7072	0.00101491	0.00802586																						AT1G48440	0.916262	8.03415e-06	5.81365e-05
															AT1G09400	-2.2593	0.000611236	0.00973504		AT2G27500	0.706761	8.47196e-06	0.000136311																						AT5G42930	0.915749	0.00509995	0.0179415
															AT5G07995	-2.26346	9.23288e-06	0.000274836		AT3G24100	0.706481	9.87584e-05	0.00115803																						AT1G59910	0.915632	2.17366e-05	0.000143963
															AT5G61290	-2.27886	0.00266665	0.0311439		AT4G33180	0.706201	0.000540197	0.00476832																						AT3G29630	0.914723	0.000498228	0.00236049
															AT5G52860	-2.30447	0.000224599	0.00431677		AT5G61590	0.705781	0.00944347	0.0468621																						AT5G54500	0.914276	6.23147e-07	5.50469e-06
															AT1G70260	-2.30459	1.98875e-12	2.80483e-10		AT1G68300	0.705675	0.000239938	0.00243551																						AT1G10040	0.913402	9.44654e-06	6.75224e-05
															AT2G22750	-2.31579	0.000904566	0.013337		AT5G47120	0.705253	0.000639679	0.00550102																						AT3G09070	0.913012	1.17134e-05	8.21749e-05
															AT5G39490	-2.31782	0.000428358	0.00725879		AT1G20225	0.704716	5.37544e-05	0.000684908																						AT1G71240	0.912966	4.06094e-06	3.10222e-05
															AT5G04730	-2.32458	1.1597e-08	7.43446e-07		AT3G03610	0.704559	7.96913e-05	0.000960334																						AT2G19690	0.912688	0.00179076	0.00725746
															AT4G22230	-2.34063	2.10032e-11	2.52656e-09		AT4G34230	0.703578	0.00010659	0.00123359																						AT1G53470	0.91259	3.01486e-06	2.36857e-05
															AT5G50200	-2.3479	6.16944e-17	1.50197e-14		AT5G59470	0.701701	0.00594844	0.0329128																						AT5G10510	0.912508	7.64973e-08	7.93291e-07
															AT5G44568	-2.35656	2.6581e-06	9.05968e-05		AT1G04970	0.701508	1.09505e-05	0.0001716																						AT5G27520	0.912456	7.29483e-08	7.59956e-07
															AT1G49100	-2.35753	4.22524e-08	2.38193e-06		AT3G23560	0.701487	0.00496611	0.0287778																						AT3G03440	0.911327	5.14128e-05	0.000311616
															AT5G22390	-2.35878	0.000981945	0.0142115		AT2G05440	0.700958	0.00039974	0.00371915																						AT5G62630	0.910952	2.4967e-05	0.000163175
															AT5G52670	-2.36677	7.878e-14	1.26854e-11		AT1G01750	0.700136	0.00612877	0.0336375																						AT1G75060	0.910715	5.96502e-05	0.000356785
															AT2G19060	-2.36759	1.74646e-12	2.49757e-10		AT3G51860	0.699838	0.000199048	0.00207893																						AT3G26744	0.9104	0.000234741	0.00120797
															AT1G65390	-2.4048	1.50277e-05	0.00042156		AT4G31530	0.699344	0.000432664	0.00397127																						AT5G65750	0.91001	8.84255e-06	6.35384e-05
															AT1G21140	-2.4062	3.30924e-14	5.7841e-12		AT1G05140	0.699154	0.00627415	0.0342607																						AT5G02490	0.90993	1.10195e-06	9.30425e-06
															AT3G25190	-2.42242	1.20252e-14	2.21546e-12		AT4G00895	0.698708	8.17561e-05	0.000981745																						AT3G08590	0.908964	2.66595e-08	2.95559e-07
															AT5G62330	-2.44251	4.89014e-06	0.000155769		AT3G51920	0.698269	0.000383067	0.00358851																						AT5G45100	0.908918	1.63584e-08	1.87727e-07
															AT2G31141	-2.45034	0.000337702	0.00595859		AT1G73280	0.698247	0.000272605	0.0027062																						AT1G17330	0.9083	2.07251e-06	1.67059e-05
															AT1G19250	-2.45081	1.44854e-12	2.10089e-10		AT1G04610	0.697472	0.00485807	0.0282961																						AT1G71960	0.9072	4.92282e-05	0.000300244
															AT3G61930	-2.47236	1.29274e-09	1.03672e-07		AT1G76690	0.696485	9.29674e-05	0.00109831																						AT2G40420	0.905436	4.02906e-05	0.000250743
															AT5G03570	-2.48194	2.79308e-34	4.39374e-31		AT3G16190	0.696371	0.00801788	0.0414453																						AT5G35735	0.905153	2.21504e-06	1.77777e-05
															AT2G40750	-2.48895	2.19957e-11	2.63048e-09		AT3G25600	0.696067	0.0012149	0.00927737																						AT5G64170	0.904823	3.58437e-05	0.000226445
															AT1G65486	-2.49416	9.94755e-06	0.000294396		AT3G61460	0.695948	0.000126116	0.00141941																						AT5G19440	0.904602	1.80379e-06	1.47256e-05
															AT1G31200	-2.49779	2.25192e-06	7.81862e-05		AT4G33110	0.69483	0.000436405	0.00399316																						AT3G10370	0.903805	1.22716e-09	1.66636e-08
															AT5G59260	-2.50316	0.000699731	0.01089		AT5G12330	0.693752	0.000185514	0.00196199																						AT1G65510	0.9035	0.000962753	0.0042096
															AT3G49620	-2.50603	0.000311533	0.00558846		AT2G36670	0.692665	0.000170261	0.0018287																						AT4G00200	0.902875	5.41435e-06	4.04248e-05
															AT5G36870	-2.50614	9.9098e-08	5.10467e-06		AT3G13110	0.692542	2.79751e-05	0.000387858																						AT5G42090	0.902726	1.95712e-08	2.21244e-07
															AT4G19770	-2.50946	1.27269e-05	0.000365542		AT4G14230	0.6918	3.58563e-06	6.40403e-05																						AT1G27760	0.901852	9.04391e-09	1.0822e-07
															AT1G09797	-2.51903	8.52556e-07	3.39859e-05		AT5G61600	0.690136	0.00624841	0.0341293																						AT1G21760	0.901681	2.15776e-06	1.73694e-05
															AT4G36670	-2.56508	2.07083e-18	5.64646e-16		AT5G44610	0.689677	0.00258225	0.017365																						AT5G11730	0.900889	4.19588e-08	4.55203e-07
[truncated: 5,183 more rows]
[truncated: 4 more columns]

## Sheet: 2.Upregulated_subsets
Upregulation Subsets
[truncated: 1,767 more rows]

## Sheet: 3.Downregulated_subsets
Downregulation Subsets
[truncated: 1,259 more rows]

[truncated: 5 more sheets: 4.GO_Al, 5.GO_acidic_pH, 6.GO_lowPi, 7.STOP1_targets, 8. BCV Housekeep]
